# Supplementary material for: Novel phages of healthy skin metaviromes from South Africa
Source: Sci Rep. 2018 Aug 16;8:12265. doi: 10.1038/s41598-018-30705-1 (PMC6095929; doi:10.1038/s41598-018-30705-1)
Supplement: Supplementary file 2 — Table S1 [file 41598_2018_30705_MOESM2_ESM.xlsx]

## Sheet: Sheet1
Sample	Number of reads	Average read length (bp)	Total (bp)	Number of contigs greater than 300bp	N50 (bp)	Largest contig (bp)
2S	746	256	191018	44	323	694
2F	629368	178	112518034	17137	882	41737
2AX	463726	217	100925119	12551	1072	38191
3S	1001028	234	234941217	14924	1827	53520
3F	956586	222	212699209	1477	36458	206635
3AX	678794	237	161225759	1925	320427	896306
7S	1614430	136	220901220	11959	838	49229
7F	1043980	243	254175783	18638	647	49331
7AX	879650	217	191490986	26432	451	141510
8S	450422	188	85074831	9008	990	53520
8F	765536	195	149706803	12018	1321	62444
8AX	944214	213	201514258	18240	633	48904
9S	1815158	241	437671662	4626	351	45052
9F	1337044	247	331311008	14136	1660	390532
9AX	720788	190	136959663	34266	386	34266
10S	825662	218	180659028	38034	612	55049
10F	1931624	164	317143305	32388	479	49390
10AX	1303216	230	300554234	2189	324	42205
