# Supplementary material for: Novel phages of healthy skin metaviromes from South Africa
Source: Sci Rep. 2018 Aug 16;8:12265. doi: 10.1038/s41598-018-30705-1 (PMC6095929; doi:10.1038/s41598-018-30705-1)
Supplement: Supplementary file 3 — Table S2 [file 41598_2018_30705_MOESM3_ESM.xlsx]

## Sheet: Basic contig information
Sample	Contig size in bp	Fold coverage	Number of reads	Taxonomic affiliation	BLASTn
					BLAST hit	Indentitiy/Length of comparison in bp (%)	E-value	Contig topology	VirSorter Category
3F_8	18166	137.28	12138	Bacillus phage BtCS33	Bacillus thuringiensis serovar indiana strain HD521 CP010106.1	6866/8145(84%)	0	Linear	CAT2
10S_12	17807	47.21	4039	Bacillus phage Fah	Peptoclostridium difficile genome assembly 7032989 LK933537.1	1526/2058(74%)	0	Linear	CAT2
9AX_2	43032	181.25	46743	Bacillus phage Fah	Bacillus cereus strain JEM-2 CP018935.1	14693/16398(90%)	0	Linear	CAT2
8F_11	62444	347.9	112627	Bacillus phage Grass	Lysinibacillus fusiformis strain RB-21CP010820.1	185/241(77%)	1e-24	Linear	CAT2
3F_9	35599	346.2	59103	Bacillus phage phBC6A52	Bacillus thuringiensis strain Bt185 CP014282.1	5630/6354(89%)	0	Linear	CAT2
7F_23	48462	75.74	15502	Bacillus phage phBC6A52	Bacillus muralis strain G25-68 CP017080.1	1600/1984(81%)	0	Linear	CAT2
7S_4	26959	32.7	6087	Bacillus phage phBC6A52	Bacillus thuringiensis HD-771 CP003752.1	2711/2991(91%)	0	Linear	CAT2
7AX_4	40798	88.59	15297	Burkholderia phage Bcep176	Acinetobacter baumannii strain A1 CP010781.1	1230/1635(75%)	0	Linear	CAT2
7F_8	40754	34.13	5449	Burkholderia phage Bcep176	Acinetobacter baumannii strain A1 CP010781.1	1230/1635(75%)	0	Linear	CAT2
8AX_11	40770	48.58	8852	Burkholderia phage Bcep176	Acinetobacter baumannii strain A1 CP010781.1	1230/1635(75%)	0	Linear	CAT2
2AX_4	6598	9.19	265	Burkholderia phage BcepB1A	Acinetobacter sp. TGL-Y2 CP015110.1	560/677(83%)	0	Linear	CAT2
9F_5	50879	71.75	15092	Cellulophaga phage phiSM	Pseudomonas sp. Z003-0.4C(8344-21) LT629756.1	8040/8436(95%)	0	Linear	CAT3
10S_11	55049	343.7	92993	Clostridium phage phiMMP02	Clostridium botulinum A2 CP001581.1	4492/5653(79%)	0	Linear	CAT2
2AX_6	16537	24.05	1520	Enterobacteria phage HK446	Enterobacter cloacae strain AR_0065 CP020053.1	4199/4436(95%)	0	Linear	CAT2
2F_2	41737	86.5	20504	Enterobacteria phage HK446	Acinetobacter baumannii SDF CU468230.2	1776/2363(75%)	0	Circular	CAT2
3F_1	16891	70.11	5486	Enterobacteria phage HK446	Enterobacter cloacae strain AR_0065 CP020053.1	4351/4622(94%)	0	Linear	Not identified by VirSorter
7S_14	16570	141.63	17772	Enterobacteria phage HK446	Enterobacter cloacae strain AR_0065 CP020053.1	4201/4437(95%)	0	Linear	CAT2
9F_2	33218	27.75	3633	Enterobacteria phage YYZ-2008	Pseudomonas mosselii SJ10 CP009365.1	3496/4437(79%)	0	Linear	CAT2
10S_2	5977	16.65	482	Halomonas phage phiHAP-1	N/A	N/A	N/A	Linear	CAT3
7F_13	15604	192.49	12103	Lactobacillus phage A2	Staphylococcus haemolyticus strain S167 CP013911.1	1090/1192(91%)	0	Linear	Not identified by VirSorter
7F_16	9665	167.26	6610	Lactobacillus phage A2	Staphylococcus capitis subsp. capitis strain AYP1020 CP007601.1	1053/1159(91%)	0	Linear	Not identified by VirSorter
10S_8	32668	19.2	2908	Lactobacillus phage Lrm1	Clostridium saccharolyticum WM1 CP002109.1	692/810(85%)	0	Linear	Not identified by VirSorter
10F_3	41090	121.45	29479	Listeria phage B054	Bacillus xiamenensis strain VV3 CP017786.1	16806/18066(93%)	0	Linear	CAT2
7S_1	13914	72.12	6778	Listeria phage LP-101	Bacillus thuringiensis strain HD12 CP014847.1	6474/7508(86%)	0	Linear	CAT2
7S_6	13110	367.5	35590	Mycobacterium phage Che9d	Rhodococcus phage REQ2 JN116823.1	752/839(90%)	0	Linear	CAT2
7S_11	7278	397.45	21422	Mycobacterium phage DNAIII	Nocardia nova SH22a CP006850.1	683/889(77%)	0	Linear	CAT2
7S_3	46962	511.45	185913	Mycobacterium phage Fredward	Rhodococcus phage REQ2 JN116823.1	249/321(78%)	0	Linear	CAT2
3F_4	70599	170.47	57289	Paenibacillus phage Davies	Paenibacillus sp. FSL P4-0081 CP009280.1	1825/2280(80%)	0	Linear	CAT2
10AX_4	38064	98.22	15212	Pseudomonas phage Ab31	Pseudomonas savastanoi pv. savastanoi NCPPB 3335 CP008742.1	3683/4595(80%)	0	Linear	CAT2
10F_8	37831	675.46	132847	Pseudomonas phage Ab31	Pseudomonas savastanoi pv. savastanoi NCPPB 3335 CP008742.1	3683/4595(80%)	0	Linear	CAT2
2AX_5	38191	444.78	65199	Pseudomonas phage Ab31	Pseudomonas savastanoi pv. savastanoi NCPPB 3335 CP008742.1	3683/4595(80%)	0	Linear	CAT2
3S_18	37831	323.91	50291	Pseudomonas phage Ab31	Pseudomonas savastanoi pv. savastanoi NCPPB 3335 CP008742.1	3683/4595(80%)	0	Linear	CAT2
7AX_6	37833	665.06	101421	Pseudomonas phage Ab31	Pseudomonas savastanoi pv. savastanoi NCPPB 3335 CP008742.1	3683/4595(80%)	0	Linear	CAT2
7F_17	37831	232.62	33561	Pseudomonas phage Ab31	Pseudomonas savastanoi pv. savastanoi NCPPB 3335 CP008742.1	3683/4595(80%)	0	Linear	CAT2
7S_13	37831	118.83	28683	Pseudomonas phage Ab31	Pseudomonas savastanoi pv. savastanoi NCPPB 3335 CP008742.1	3683/4595(80%)	0	Linear	CAT2
8AX_8	37831	239.76	37721	Pseudomonas phage Ab31	Pseudomonas savastanoi pv. savastanoi NCPPB 3335 CP008742.1	3683/4595(80%)	0	Linear	CAT2
8F_3	11432	13.6	781	Pseudomonas phage Ab31	Pseudomonas savastanoi pv. savastanoi NCPPB 3335 CP008742.1	1640/1969(83%)	0	Linear	CAT2
8F_7	5054	12.99	349	Pseudomonas phage Ab31	Pseudomonas savastanoi pv. savastanoi NCPPB 3335 CP008742.1	1852/2283(81%)	0	Linear	CAT2
8F_9	14482	13.14	975	Pseudomonas phage Ab31	Pseudomonas veronii 1YdBTEX2 LT599583.1	1017/1260(81%)	0	Linear	CAT2
8S_2	37831	109.93	23427	Pseudomonas phage Ab31	Pseudomonas savastanoi pv. savastanoi NCPPB 3335 CP008742.1	3683/4595(80%)	0	Linear	CAT2
9AX_3	38103	380.64	74862	Pseudomonas phage Ab31	Pseudomonas savastanoi pv. savastanoi NCPPB 3335 CP008742.1	3683/4595(80%)	0	Linear	CAT2
9S_2	37851	27.68	4045	Pseudomonas phage Ab31	Pseudomonas savastanoi pv. savastanoi NCPPB 3335 CP008742.1	3683/4595(80%)	0	Circular	CAT2
10S_7	17391	128.28	2908	Pseudomonas phage D3112	Clostridiales sp. SS3/4 FP929062.1	1075/1529(70%)	0	Linear	CAT2
3F_2	12395	15.54	888	Pseudomonas phage JBD24	Pseudomonas putida S13.1.2 CP010979.1	6417/7592(85%)	0	Linear	CAT2
3F_3	8063	15.81	594	Pseudomonas phage JBD24	Pseudomonas putida S13.1.2 CP010979.1	2516/2995(84%)	0	Linear	CAT2
3F_5	10196	16.92	768	Pseudomonas phage JBD24	Pseudomonas putida S13.1.2 CP010979.1	2916/3393(86%)	0	Linear	CAT2
3S_10	36505	163.35	25631	Pseudomonas phage JBD24	Pseudomonas putida S13.1.2 CP010979.1	9146/11119(82%)	0	Linear	CAT2
7AX_5	36416	784.6	122357	Pseudomonas phage JBD24	Pseudomonas putida S13.1.2 CP010979.1	9146/11119(82%)	0	Linear	CAT2
7F_10	37302	452.42	68266	Pseudomonas phage JBD24	Pseudomonas putida S13.1.2 CP010979.1	9146/11119(82%)	0	Linear	CAT2
7S_12	36350	420.55	121548	Pseudomonas phage JBD24	Pseudomonas putida S13.1.2 CP010979.1	9146/11119(82%)	0	Linear	CAT2
8AX_4	8498	34.14	1307	Pseudomonas phage JBD24	Pseudomonas putida S13.1.2 CP010979.1	2915/3393(86%)	0	Linear	Not identified by VirSorter
8AX_6	26134	30.17	3511	Pseudomonas phage JBD24	Pseudomonas putida S13.1.2 CP010979.1	9146/11119(82%)	0	Linear	CAT2
8F_1	25915	42.01	5485	Pseudomonas phage JBD24	Pseudomonas putida S13.1.2 CP010979.1	9146/11119(82%)	0	Linear	CAT2
8F_10	10357	43.91	2291	Pseudomonas phage JBD24	Pseudomonas putida S13.1.2 CP010979.1	2915/3393(86%)	0	Linear	CAT2
8S_3	10298	36.27	2263	Pseudomonas phage JBD24	Pseudomonas putida S13.1.2 CP010979.1	2915/3393(86%)	0	Linear	Not identified by VirSorter
8S_5	24971	32.19	4832	Pseudomonas phage JBD24	Pseudomonas putida S13.1.2 CP010979.1	9146/11119(82%)	0	Linear	CAT2
9F_3	36160	85.76	12701	Pseudomonas phage JBD24	Pseudomonas putida S13.1.2 CP010979.1	9146/11119(82%)	0	Linear	CAT2
3S_13	3463	8.63	123	Pseudomonas phage phiAH14a	Pseudomonas fluorescens strain Pt14 CP017296.1	2657/2973(89%)	0	Linear	CAT2
3S_12	31602	674.48	85988	Pseudomonas phage phiCTX	Pseudomonas sp. TCU-HL1 CP015992.1	2631/3352(78%)	0	Linear	CAT2
10AX_2	2852	12.27	154	Pseudomonas phage phiPSA1	Pseudomonas yamanorum strain LMG 27247 LT629793.1	2423/2695(90%)	0	Linear	Not identified by VirSorter
10AX_3	5467	13.69	333	Pseudomonas phage phiPSA1	Pseudomonas yamanorum strain LMG 27247 LT629793.1	3000/3356(89%)	0	Linear	Not identified by VirSorter
10F_10	49390	195.28	58076	Pseudomonas phage phiPSA1	Pseudomonas yamanorum strain LMG 27247 LT629793.1	5027/5674(89%)	0	Linear	CAT2
10F_2	6094	8.01	271	Pseudomonas phage phiPSA1	Pseudomonas putida DOT-T1E CP003734.1	1757/1930(91%)	0	Linear	Not identified by VirSorter
2AX_2	34785	78.95	12356	Pseudomonas phage phiPSA1	Pseudomonas yamanorum strain LMG 27247 LT629793.1	5027/5674(89%)	0	Linear	CAT2
2AX_7	14890	82.21	5743	Pseudomonas phage phiPSA1	Pseudomonas yamanorum strain LMG 27247 LT629793.1	4566/5297(86%)	0	Linear	Not identified by VirSorter
3F_6	53712	28.78	6810	Pseudomonas phage phiPSA1	Pseudomonas putida JB CP016212.1	5614/6714(84%)	0	Linear	CAT2
3F_7	57508	21.96	5763	Pseudomonas phage phiPSA1	Pseudomonas alcaligenes strain NEB 585 CP014784.1	7592/8624(88%)	0	Linear	CAT3
3S_4	53520	178.62	38924	Pseudomonas phage phiPSA1	Pseudomonas putida JB CP016212.1	5614/6714(84%)	0	Linear	CAT2
3S_7	34508	89.95	13910	Pseudomonas phage phiPSA1	Pseudomonas yamanorum strain LMG 27247 LT629793.1	5027/5674(89%)	0	Linear	CAT2
7AX_2	49489	113.23	24777	Pseudomonas phage phiPSA1	Pseudomonas yamanorum strain LMG 27247 LT629793.1	5027/5674(89%)	0	Linear	CAT2
7F_11	49331	64.74	13201	Pseudomonas phage phiPSA1	Pseudomonas yamanorum strain LMG 27247 LT629793.1	5027/5674(89%)	0	Linear	CAT2
7F_14	21581	16.47	1371	Pseudomonas phage phiPSA1	Pseudomonas putida JB CP016212.1	5614/6714(84%)	0	Linear	Not identified by VirSorter
7F_19	11347	16.44	713	Pseudomonas phage phiPSA1	Pseudomonas parafulva strain PRS09-11288 CP019952.1	3710/4152(89%)	0	Linear	CAT5
7F_6	21262	14.63	1169	Pseudomonas phage phiPSA1	Pseudomonas sp. VLB120 CP003961.1	2024/2181(93%)	0	Linear	CAT3
7S_5	49229	72.92	29200	Pseudomonas phage phiPSA1	Pseudomonas yamanorum strain LMG 27247 LT629793.1	5027/5674(89%)	0	Circular	CAT2
8AX_2	48904	43.05	9414	Pseudomonas phage phiPSA1	Pseudomonas yamanorum strain LMG 27247 LT629793.1	5027/5674(89%)	0	Linear	CAT2
8F_2	5947	15.81	429	Pseudomonas phage phiPSA1	Pseudomonas putida JB CP016212.1	3124/3619(86%)	0	Linear	Not identified by VirSorter
8F_4	5572	11.48	330	Pseudomonas phage phiPSA1	Pseudomonas azotoformans strain F77 CP019856.1	965/1047(92%)	0	Linear	Not identified by VirSorter
8F_5	6929	17.87	668	Pseudomonas phage phiPSA1	Pseudomonas yamanorum strain LMG 27247 LT629793.1	3127/3674(85%)	0	Linear	Not identified by VirSorter
8F_6	9149	14.81	667	Pseudomonas phage phiPSA1	Pseudomonas putida JB CP016212.1	2488/3098(80%)	0	Linear	Not identified by VirSorter
8S_1	6998	18.94	823	Pseudomonas phage phiPSA1	Pseudomonas yamanorum strain LMG 27247 LT629793.1	2421/2771(87%)	0	Linear	Not identified by VirSorter
8S_4	10286	18.46	1068	Pseudomonas phage phiPSA1	Pseudomonas yamanorum strain LMG 27247 LT629793.1	5027/5674(89%)	0	Linear	Not identified by VirSorter
8S_6	6650	13.37	536	Pseudomonas phage phiPSA1	Pseudomonas extremaustralis strain DSM 17835 LT629689.1	959/1037(92%)	0	Linear	Not identified by VirSorter
8S_7	53520	123.5	38403	Pseudomonas phage phiPSA1	Pseudomonas putida JB CP016212.1	5614/6714(84%)	0	Linear	CAT2
9AX_1	14492	36.04	2958	Pseudomonas phage phiPSA1	Pseudomonas yamanorum strain LMG 27247 LT629793.1	4553/5280(86%)	0	Linear	Not identified by VirSorter
9AX_4	22668	41.35	5332	Pseudomonas phage phiPSA1	Pseudomonas yamanorum strain LMG 27247 LT629793.1	5027/5674(89%)	0	Linear	Not identified by VirSorter
9AX_5	7508	20.39	829	Pseudomonas phage phiPSA1	Pseudomonas frederiksbergensis strain AS1	1206/1374(88%)	0	Linear	Not identified by VirSorter
9F_4	15565	41.28	2665	Pseudomonas phage phiPSA1	Pseudomonas sp. L10.10 CP012676.1	1421/1733(82%)	0	Linear	CAT3
9F_7	53525	44.79	9557	Pseudomonas phage phiPSA1	Pseudomonas putida JB CP016212.1	5614/6714(84%)	0	Linear	CAT2
9S_4	5020	8.52	172	Pseudomonas phage phiPSA1	Pseudomonas putida DOT-T1E CP003734.1	3340/3768(89%)	0	Linear	CAT2
2F_1	32618	145.97	27184	Ralstonia phage RSY1	Acinetobacter sp. TGL-Y2 CP015110.1	2486/3229(77%)	0	Circular	CAT2
2F_3	6653	12	405	Ralstonia phage RSY1	Acinetobacter sp. ADP1 CR543861.1	2177/2958(74%)	0	Linear	Not identified by VirSorter
7S_2	22381	392.39	66452	Rhodococcus phage REQ3	Rhodococcus phage REQ2 JN116823.1	605/682(89%)	0	Linear	Not identified by VirSorter
2F_4	5728	15	432	Rhodothermus phage RM378	Acinetobacter pittii strain IEC338SC CP015145.1	1128/1431(79%)	0	Linear	CAT3
3S_11	44379	35.39	6602	Salmonella phage BP12C	Pseudomonas phage PS-1 AP014684.1	1397/1769(79%)	0	Linear	CAT2
10F_1	6263	11.24	419	Salmonella phage SEN34	Klebsiella pneumoniae strain CAV1193 CP013322.1	519/683(76%)	2e-84	Linear	Not identified by VirSorter
10F_9	5354	9.38	314	Salmonella phage SEN34	Pantoea agglomerans strain FDAARGOS_160 CP014129.1	309/352(88%)	5e-109	Linear	Not identified by VirSorter
7AX_3	44202	26.62	5107	Salmonella phage SEN34	Pantoea vagans C9-1 CP002206.1	749/851(88%)	0	Linear	CAT2
7F_1	6607	11.53	321	Salmonella phage SEN34	Pantoea agglomerans strain FDAARGOS_160 CP014129.1	309/352(88%)	6e-109	Linear	Not identified by VirSorter
7F_18	4912	16.09	320	Salmonella phage SEN34	Escherichia coli strain S51 CP015995.1	99/101(98%)	5e-39	Linear	Not identified by VirSorter
7F_4	6589	10.74	292	Salmonella phage SEN34	Pantoea sp. PSNIH1 CP009880.2	579/669(87%)	0	Linear	Not identified by VirSorter
7F_9	8093	13.54	444	Salmonella phage SEN34	Pantoea vagans C9-1 CP002206.1	749/851(88%)	0	Linear	Not identified by VirSorter
8AX_10	7394	11.97	399	Salmonella phage SEN34	Klebsiella pneumoniae strain CAV1193 CP013322.1	331/420(79%)	2e-69	Linear	Not identified by VirSorter
8AX_3	4933	9.21	220	Salmonella phage SEN34	Pantoea vagans C9-1 CP002206.1	749/851(88%)	0	Linear	Not identified by VirSorter
2AX_1	12810	122.64	6236	Staphylococcus phage 2368A	Staphylococcus haemolyticus JCSC1435 AP006716.1	7503/8122(92%)	0	Linear	CAT2
7F_12	17478	156.26	11216	Staphylococcus phage 2368A	Staphylococcus haemolyticus strain S167 CP013911.1	595/637(93%)	0	Linear	Not identified by VirSorter
7F_7	40473	3162.46	521156	Staphylococcus phage 2368A	Staphylococcus haemolyticus JCSC1435 AP006716.1	8209/8669(95%)	0	Linear	CAT2
7S_10	20117	137.2	19959	Staphylococcus phage 6ec	Staphylococcus saprophyticus strain FDAARGOS_168 CP014113.1	7409/7693(96%)	0	Linear	CAT2
9S_3	45052	432.15	81762	Staphylococcus phage 6ec	Staphylococcus phage vB_SepiS-phiIPLA7 JN192401.1	711/741(96%)	0	Linear	CAT2
10F_4	6955	64.17	2799	Staphylococcus phage CNPH82	Staphylococcus phage phiRS7 KF589919.1	1207/1423(85%)	0	Linear	CAT2
3S_17	3455	33.05	513	Staphylococcus phage CNPH82	Staphylococcus phage vB_SepiS-phiIPLA5 JN192400.1	2593/2698(96%)	0	Linear	CAT2
7F_2	6750	84.34	2390	Staphylococcus phage CNPx	Staphylococcus epidermidis strain SR1 AF270011.1	1704/1776(96%)	0	Linear	CAT2
3S_9	42828	24.13	4656	Staphylococcus phage IME_SA4	Staphylococcus pasteuri SP1 CP004014.1	6357/7517(85%)	0	Linear	CAT2
3S_5	7738	183.13	6496	Staphylococcus phage PH15	Staphylococcus epidermidis PM221 HG813242.1	7728/7738(99%)	0	Linear	CAT2
7S_7	16752	16.91	2097	Staphylococcus phage phiETA3	Staphylococcus phage phiETA3 AP008954.1	16548/16754(99%)	0	Linear	CAT2
7S_9	17786	16.32	2228	Staphylococcus phage phiETA3	Staphylococcus aureus strain V521 CP013957.1	8817/8857(99%)	0	Linear	CAT2
7AX_1	141510	410.97	272120	Staphylococcus phage phiIPLA-C1C	Staphylococcus phage phiIPLA-C1C KP027447.1	31566/32892(96%)	0	Linear	CAT2
10S_14	44057	146.03	30210	Staphylococcus phage phiNM3	Staphylococcus pasteuri SP1 CP004014.1	8708/10381(84%)	0	Linear	CAT2
10S_13	43445	52.44	10608	Staphylococcus phage phiRS7	Staphylococcus haemolyticus strain S167 CP013911.1	8735/11112(79%)	0	Linear	CAT2
7F_15	43467	78.8	13775	Staphylococcus phage phiRS7	Staphylococcus phage phiRS7 KF589919.1	10069/11102(91%)	0	Linear	CAT2
7F_21	6507	140.14	3799	Staphylococcus phage phiRS7	Staphylococcus phage phiRS7 KF589919.1	10069/11102(91%)	0	Linear	Not identified by VirSorter
7F_22	10831	47.26	2081	Staphylococcus phage phiRS7	Staphylococcus carnosus strain LTH 3730 CP016760.1	4811/5712(84%)	0	Linear	Not identified by VirSorter
7F_3	20166	189.44	15480	Staphylococcus phage phiRS7	Staphylococcus pasteuri SP1 CP004014.1	5624/7417(76%)	0	Linear	CAT5
7S_15	16872	129.58	15837	Staphylococcus phage phiRS7	Staphylococcus saprophyticus strain FDAARGOS_168 CP014113.1	3926/4214(93%)	0	Linear	Not identified by VirSorter
7F_20	8651	12.34	437	Staphylococcus phage phiSauS-IPLA88	Staphylococcus capitis CR01 LN866849.1	3596/4194(86%)	0	Linear	CAT2
2F_5	15787	11	956	Staphylococcus phage PT1028	Staphylococcus epidermidis strain 14.1.R1 CP018842.1	8877/9164(97%)	0	Linear	CAT2
10AX_1	42205	6772.66	1242743	Staphylococcus phage Stb20	Staphylococcus epidermidis PM221 HG813242.1	18936/20138(94%)	0	Linear	CAT2
10F_5	37243	3206.02	680937	Staphylococcus phage Stb20	Staphylococcus epidermidis isolate BPH0662 LT571449.1	11306/12051(94%)	0	Linear	CAT2
10F_6	23443	55.42	8076	Staphylococcus phage Stb20	Staphylococcus xylosus genome assembly Staphylococcus xylosus C2a	1918/2206(87%)	0	Linear	Not identified by VirSorter
10F_7	38959	966.01	218398	Staphylococcus phage Stb20	Staphylococcus epidermidis PM221 HG813242.1	18938/20138(94%)	0	Linear	CAT2
10S_1	39659	71.75	13088	Staphylococcus phage Stb20	Staphylococcus saprophyticus strain FDAARGOS_137 CP014057.1	7210/7716(93%)	0	Linear	CAT2
10S_5	5309	48.45	1235	Staphylococcus phage Stb20	Staphylococcus epidermidis PM221 HG813242.1	5225/5309(98%)	0	Linear	Not identified by VirSorter
3S_1	32150	155.19	22422	Staphylococcus phage Stb20	Staphylococcus epidermidis strain 1457 CP020463.1	6491/6573(99%)	0	Linear	CAT2
3S_2	7213	135.48	4469	Staphylococcus phage Stb20	Staphylococcus phage StB20-like KT429161.1	3063/3159(97%)	0	Linear	CAT2
3S_3	4037	209.55	3764	Staphylococcus phage Stb20	Staphylococcus epidermidis isolate BPH0662 LT571449.1	3763/4041(93%)	0	Linear	CAT2
3S_6	10983	170.64	8559	Staphylococcus phage Stb20	Staphylococcus epidermidis PM221 HG813242.1	9697/9766(99%)	0	Linear	CAT2
7F_5	20227	181.6	15071	Staphylococcus phage Stb20	Staphylococcus phage StB20 JN700521.1	7281/7376(99%)	0	Linear	CAT1
7S_8	41944	1426.1	424977	Staphylococcus phage Stb20	Staphylococcus epidermidis strain 1457 CP020463.1	12313/13005(95%)	0	Linear	CAT2
8AX_1	41764	2727.33	527238	Staphylococcus phage Stb20	Staphylococcus epidermidis strain 1457 CP020463.1	12313/13005(95%)	0	Linear	CAT2
8AX_5	5240	85.11	2007	Staphylococcus phage Stb20	Staphylococcus epidermidis PM221 HG813242.1	2009/2139(94%)	0	Linear	Not identified by VirSorter
8AX_9	5878	90.16	2520	Staphylococcus phage Stb20	Staphylococcus epidermidis PM221 HG813242.1	2638/2877(92%)	0	Linear	Not identified by VirSorter
8F_8	41536	581.62	137444	Staphylococcus phage Stb20	Staphylococcus phage StB20-like KT429161.1	12300/12973(95%)	0	Linear	CAT2
9F_6	41981	54.39	10093	Staphylococcus phage Stb20	Staphylococcus phage StB20-like KT429161.1	13159/13262(99%)	0	Linear	CAT2
9S_1	41553	9603.79	1653026	Staphylococcus phage Stb20	Staphylococcus epidermidis isolate BPH0662 LT571449.1	9932/10233(97%)	0	Linear	CAT2
10S_3	6713	20.16	631	Staphylococcus phage vB_SepiS-phiIPLA5	Staphylococcus epidermidis strain 14.1.R1 CP018842.1	2079/2239(93%)	0	Linear	Not identified by VirSorter
10S_4	13657	24.72	1615	Staphylococcus phage vB_SepiS-phiIPLA5	Staphylococcus phage vB_SepiS-phiIPLA7 JN192401.1	7930/10174(78%)	0	Linear	CAT1
10S_10	7671	14.33	486	Staphylococcus phage vB_SepiS-phiIPLA7	Staphylococcus epidermidis strain 14.1.R1 CP018842.1	1481/1599(93%)	0	Linear	CAT2
3S_14	45342	54.22	11080	Streptococcus phage 20617	Streptococcus phage TP-J34 HE861935.1	7522/9122(82%)	0	Linear	CAT2
3S_8	21473	22.86	2169	Streptococcus phage 315.2	Bacteriophage EJ-1 proviral DNA AJ609634.1	1184/1336(89%)	0	Linear	CAT2
10S_16	6027	6	163	Streptococcus phage EJ-1	Streptococcus parasanguinis FW213 CP003122.1	228/272(84%)	0	Linear	Not identified by VirSorter
10S_9	40962	55.7	11550	Streptococcus phage EJ-1	Clostridium saccharolyticum WM1 CP002109.1	1235/1556(79%)	0	Linear	CAT2
10S_15	14951	8.63	570	Streptococcus phage PH15	Streptococcus salivarius strain FDAARGOS_259 CP020451.1	1119/1509(74%)	0	Linear	CAT2
3S_16	13361	22.8	1415	Streptococcus phage phiARI0468_1	Streptococcus mitis B6 FN568063.1	5319/6339(84%)	0	Linear	CAT2
10S_6	6187	8.73	218	Synechococcus phage S-CBS3	Cupriavidus gilardii CR3 CP010516.1	5598/5637(99%)	0	Linear	Not identified by VirSorter
9F_1	33961	36.16	5016	Synechococcus phage S-CBS3	Pseudomonas sp. L10.10	9303/11375(82%)	0	Linear	CAT5
8AX_7	16869	322.71	26701	Thermus phage phiOH2	Staphylococcus epidermidis PM221 HG813242.1	4459/4817(93%)	0	Linear	Not identified by VirSorter
2AX_3	5137	12.41	328	Vibrio phage vB_VpaM_MAR	Staphylococcus epidermidis strain 1457 CP020463.1	5135/5137(99%)	0	Linear	Not identified by VirSorter
3S_15	18598	45.74	3443	Vibrio phage VP882	Klebsiella pneumoniae strain SKGH01 plasmid	33/33(100%)	0	Linear	CAT2
3S_19	12559	42.63	2145	Vibrio phage VP882	Pseudomonas fluorescens strain FW300-N2E2	801/1081(74%)	0	Linear	CAT2
