# Supplementary material for: Novel phages of healthy skin metaviromes from South Africa
Source: Sci Rep. 2018 Aug 16;8:12265. doi: 10.1038/s41598-018-30705-1 (PMC6095929; doi:10.1038/s41598-018-30705-1)
Supplement: Supplementary file 4 — Table S3 [file 41598_2018_30705_MOESM4_ESM.xlsx]

## Sheet: Earth's virome BLASTn hits
BLASTn
Sample	Contig size	Taxonomic affiliation	Hit	Hit length (bp)	E-value	Score	% Gaps	Origin of contig with closest BLAST hit
7AXEY	40798	Burkholderia phage Bcep176	3300003187.a:JGI25151J46595_10006976	716	1.58e-86	366	1.8	Arabidopsis root microbial communities from the University of North Carolina, USA - plate scrape	Host associated - Plant
8AXEY	40770	Burkholderia phage Bcep176	3300003187.a:JGI25151J46595_10006976	716	1.58e-86	366	1.8	Arabidopsis root microbial communities from the University of North Carolina, USA - plate scrape	Host associated - Plant
7FEY	40754	Burkholderia phage Bcep176	3300003187.a:JGI25151J46595_10006976	716	1.57e-86	366	1.8	Arabidopsis root microbial communities from the University of North Carolina, USA - plate scrape	Host associated - Plant
2AXEY	16537	Enterobacteria phage HK446	3300003489.a:JGI26540J51217_10002021	2818	0	3910	0.81	Wastewater bioreactor microbial communities from Cape Town, South Africa - Thiocy_cont_1000_plan	Terrestrial
			3300003489.a:JGI26540J51217_10002021	93	3.32e-08	76	0
3FEY	16891	Enterobacteria phage HK446	3300003489.a:JGI26540J51217_10002021	2818	0	3910	0.81	Wastewater bioreactor microbial communities from Cape Town, South Africa - Thiocy_cont_1000_plan	Terrestrial
			3300003489.a:JGI26540J51217_10002021	93	3.39e-08	76	0
7SEY	16570	Enterobacteria phage HK446	3300003489.a:JGI26540J51217_10002021	2818	0	3910	0.81	Wastewater bioreactor microbial communities from Cape Town, South Africa - Thiocy_cont_1000_plan	Terrestrial
			3300003489.a:JGI26540J51217_10002021	93	3.32e-08	76	0
2AXEY	14890	Enterobacteria phage mEp235	3300003759.a:Ga0055525_1000546	1778	0	3270	0	Arabidopsis rhizosphere microbial communities from North Carolina	Host associated - Plant
			3300003759.a:Ga0055525_1000546	37	1.04e-07	74	0
			3300003759.a:Ga0055525_1000546	49	3.64e-07	72	0
			3300003759.a:Ga0055525_1000546	47	4.43e-06	68	0
9AXEY	14492	Enterobacteria phage mEp235	3300003759.a:Ga0055525_1000546	1778	0	3270	0	Arabidopsis rhizosphere microbial communities from North Carolina	Host associated - Plant
			3300003759.a:Ga0055525_1000546	37	1.01e-07	74	0
			3300003759.a:Ga0055525_1000546	49	3.54e-07	72	0
			3300003759.a:Ga0055525_1000546	47	4.31e-06	68	0
8SEY	6998	Enterobacteria phage mEp235	3300003792.a:Ga0055540_1000609	2753	0	2266	0.62	Arabidopsis rhizosphere microbial communities from North Carolina	Host associated - Plant
			3300003792.a:Ga0055540_1000609	349	1.94e-57	256	1.14
			3300003792.a:Ga0055540_1000609	42	0.05	52	2.33
8FEY	6929	Enterobacteria phage mEp235	3300003792.a:Ga0055540_1000609	2769	0	2334	0.58	Arabidopsis rhizosphere microbial communities from North Carolina	Host associated - Plant
			3300003792.a:Ga0055540_1000609	414	1.06e-79	338	0
			3300003792.a:Ga0055540_1000609	254	0.00107	58	3.86
2AXEY	38191	Pseudomonas phage Ab31	3300003792.a:Ga0055540_1000743	1402	0	1084	0.78	Arabidopsis rhizosphere microbial communities from North Carolina	Host associated - Plant
			3300003792.a:Ga0055540_1000743	119	9.35e-07	72	0
9AXEY	38103	Pseudomonas phage Ab31	3300003792.a:Ga0055540_1000743	1402	0	1084	0.78	Arabidopsis rhizosphere microbial communities from North Carolina	Host associated - Plant
			3300003792.a:Ga0055540_1000743	119	9.32e-07	72	0
10AXEY	38064	Pseudomonas phage Ab31	3300003792.a:Ga0055540_1000743	1402	0	1084	0.78	Arabidopsis rhizosphere microbial communities from North Carolina	Host associated - Plant
			3300003792.a:Ga0055540_1000743	119	9.26e-07	72	0
9SEY	37851	Pseudomonas phage Ab31	3300003792.a:Ga0055540_1000743	1402	0	1084	0.78	Arabidopsis rhizosphere microbial communities from North Carolina	Host associated - Plant
			3300003792.a:Ga0055540_1000743	119	9.26e-07	72	0
7AXEY	37833	Pseudomonas phage Ab31	3300003792.a:Ga0055540_1000743	1402	0	1084	0.78	Arabidopsis rhizosphere microbial communities from North Carolina	Host associated - Plant
			3300003792.a:Ga0055540_1000743	119	9.26e-07	72	0
10FEY	37831	Pseudomonas phage Ab31	3300003792.a:Ga0055540_1000743	1402	0	1084	0.78	Arabidopsis rhizosphere microbial communities from North Carolina	Host associated - Plant
			3300003792.a:Ga0055540_1000743	119	9.26e-07	72	0
8SEY	37831	Pseudomonas phage Ab31	3300003792.a:Ga0055540_1000743	1402	0	1084	0.78	Arabidopsis rhizosphere microbial communities from North Carolina	Host associated - Plant
			3300003792.a:Ga0055540_1000743	119	9.26e-07	72	0
8AXEY	37831	Pseudomonas phage Ab31	3300003792.a:Ga0055540_1000743	1402	0	1084	0.78	Arabidopsis rhizosphere microbial communities from North Carolina	Host associated - Plant
			3300003792.a:Ga0055540_1000743	119	9.26e-07	72	0
7SEY	37831	Pseudomonas phage Ab31	3300003792.a:Ga0055540_1000743	1402	0	1084	0.78	Arabidopsis rhizosphere microbial communities from North Carolina	Host associated - Plant
			3300003792.a:Ga0055540_1000743	119	9.26e-07	72	0
7FEY	37831	Pseudomonas phage Ab31	3300003792.a:Ga0055540_1000743	1402	0	1084	0.78	Arabidopsis rhizosphere microbial communities from North Carolina	Host associated - Plant
			3300003792.a:Ga0055540_1000743	119	9.26e-07	72	0
3SEY	37831	Pseudomonas phage Ab31	3300003792.a:Ga0055540_1000743	1402	0	1084	0.78	Arabidopsis rhizosphere microbial communities from North Carolina	Host associated - Plant
			3300003792.a:Ga0055540_1000743	119	9.26e-07	72	0
8FEY	5054	Pseudomonas phage Ab31	3300003915.a:Ga0063456_1000226	1542	5.93e-113	460	6.71	Arabidopsis rhizosphere microbial communities from North Carolina	Host associated - Plant
			3300003915.a:Ga0063456_1000226	51	0.03	52	0
8FEY	11432	Pseudomonas phage Ab31	2162886007.a:SwRhRL2b_contig_1014118	835	2.77e-140	562	1.9	Switchgrass rhizosphere bacterial communities from Rose Lake, Michigan, USA - RL2	Host associated - Plant
			2162886007.a:SwRhRL2b_contig_1014118	1100	6.53e-123	498	1.08
			2162886007.a:SwRhRL2b_contig_1014118	150	3.88e-18	112	2.63
			2162886007.a:SwRhRL2b_contig_1014118	104	1.04e-12	92	0
			2162886007.a:SwRhRL2b_contig_1014118	221	2.79e-07	72	3.56
			2162886007.a:SwRhRL2b_contig_1014118	71	0.000505	60	2.78
			2162886007.a:SwRhRL2b_contig_1014118	138	0.000505	60	1.44
			2162886007.a:SwRhRL2b_contig_1014118	142	0.00615	56	2.78
			2162886007.a:SwRhRL2b_contig_1014118	85	0.26	50	0
8FEY	14482	Pseudomonas phage Ab31	3300003792.a:Ga0055540_1000743	1402	0	1084	0.78	Arabidopsis rhizosphere microbial communities from North Carolina	Host associated - Plant
			3300003792.a:Ga0055540_1000743	119	3.54e-07	72	0
3FEY	12395	Pseudomonas phage JBD24	2162886007.a:SwRhRL2b_contig_3330598	2623	0	2062	0.95	Switchgrass rhizosphere bacterial communities from Rose Lake, Michigan, USA - RL2	Host associated - Plant
3FEY	8063	Pseudomonas phage JBD24	3300002738.a:JGI25154J39366_1001592	3059	0	2222	1.14	Arabidopsis root microbial communities from the University of North Carolina, USA - plate scrape	Host associated - Plant
			3300002738.a:JGI25154J39366_1001592	1743	0	742	3.87
3SEY	36505	Pseudomonas phage JBD24	3300002738.a:JGI25154J39366_1001592	3059	0	2222	1.14	Arabidopsis root microbial communities from the University of North Carolina, USA - plate scrape	Host associated - Plant
			3300002738.a:JGI25154J39366_1001592	1743	0	742	3.87
			3300002738.a:JGI25154J39366_1001592	532	1.83e-110	454	0
			3300002738.a:JGI25154J39366_1001592	1007	3.1e-101	420	3.83
			3300002738.a:JGI25154J39366_1001592	339	9.53e-32	164	2.59
7FEY	37302	Pseudomonas phage JBD24	3300002738.a:JGI25154J39366_1001592	3059	0	2222	1.14	Arabidopsis root microbial communities from the University of North Carolina, USA - plate scrape	Host associated - Plant
			3300002738.a:JGI25154J39366_1001592	1743	0	742	3.87
			3300002738.a:JGI25154J39366_1001592	532	1.87e-110	454	0
			3300002738.a:JGI25154J39366_1001592	1007	3.17e-101	420	3.83
			3300002738.a:JGI25154J39366_1001592	339	9.74e-32	164	2.59
7SEY	36350	Pseudomonas phage JBD24	3300002738.a:JGI25154J39366_1001592	3059	0	2222	1.14	Arabidopsis root microbial communities from the University of North Carolina, USA - plate scrape	Host associated - Plant
			3300002738.a:JGI25154J39366_1001592	1743	0	742	3.87
			3300002738.a:JGI25154J39366_1001592	532	1.83e-110	454	0
			3300002738.a:JGI25154J39366_1001592	1007	3.09e-101	420	3.83
			3300002738.a:JGI25154J39366_1001592	339	9.49e-32	164	2.59
8AXEY	26134	Pseudomonas phage JBD24	3300002738.a:JGI25154J39366_1001592	3059	0	2222	1.14	Arabidopsis root microbial communities from the University of North Carolina, USA - plate scrape	Host associated - Plant
			3300002738.a:JGI25154J39366_1001592	1743	0	742	3.87
			3300002738.a:JGI25154J39366_1001592	532	1.31e-110	454	0
			3300002738.a:JGI25154J39366_1001592	1007	2.22e-101	420	3.83
			3300002738.a:JGI25154J39366_1001592	339	6.82e-32	164	2.59
8FEY	25915	Pseudomonas phage JBD24	3300002738.a:JGI25154J39366_1001592	3059	0	2222	1.14	Arabidopsis root microbial communities from the University of North Carolina, USA - plate scrape	Host associated - Plant
			3300002738.a:JGI25154J39366_1001592	1743	0	742	3.87
			3300002738.a:JGI25154J39366_1001592	532	1.3e-110	454	0
			3300002738.a:JGI25154J39366_1001592	1007	2.2e-101	420	3.83
			3300002738.a:JGI25154J39366_1001592	339	6.76e-32	164	2.59
8SEY	24971	Pseudomonas phage JBD24	3300002738.a:JGI25154J39366_1001592	3059	0	2222	1.14	Arabidopsis root microbial communities from the University of North Carolina, USA - plate scrape	Host associated - Plant
			3300002738.a:JGI25154J39366_1001592	1743	0	742	3.87
			3300002738.a:JGI25154J39366_1001592	532	1.25e-110	454	0
			3300002738.a:JGI25154J39366_1001592	1007	2.12e-101	420	3.83
			3300002738.a:JGI25154J39366_1001592	339	6.52e-32	164	2.59
7AXEY	36416	Pseudomonas phage JBD24	3300002738.a:JGI25154J39366_1001592	3059	0	2222	1.14	Arabidopsis root microbial communities from the University of North Carolina, USA - plate scrape	Host associated - Plant
			3300002738.a:JGI25154J39366_1001592	1743	0	742	3.87
			3300002738.a:JGI25154J39366_1001592	532	1.83e-110	454	0
			3300002738.a:JGI25154J39366_1001592	1007	3.1e-101	420	3.83
			3300002738.a:JGI25154J39366_1001592	339	9.51e-32	164	2.59
8FEY	10357	Pseudomonas phage JBD24	3300003176.a:BICA1_1000764	1377	8.79e-102	420		Deep subsurface microbial communities from Mt. Terri Underground Rock Laboratory, Switzerland - BIC-A1 borehole	Terrestrial
			3300003176.a:BICA1_1000764	575	7.71e-71	306	1.38
			3300003176.a:BICA1_1000764	445	1.22e-55	250	1.78
			3300003176.a:BICA1_1000764	565	3.28e-50	230	1.41
			3300003176.a:BICA1_1000764	405	1.4e-29	154	0
			3300003176.a:BICA1_1000764	75	4.28e-17	108	1.32
			3300003176.a:BICA1_1000764	77	5.21e-16	104	0
			3300003176.a:BICA1_1000764	315	4.01e-11	86	4.72
			3300003176.a:BICA1_1000764	200	3.75e-05	64	1
			3300003176.a:BICA1_1000764	176	0.0016	58	4.44
8SEY	10298	Pseudomonas phage JBD24	3300003176.a:BICA1_1000764	1377	8.74e-102	420	3.49	Deep subsurface microbial communities from Mt. Terri Underground Rock Laboratory, Switzerland - BIC-A1 borehole	Terrestrial
			3300003176.a:BICA1_1000764	575	7.67e-71	306	1.38
			3300003176.a:BICA1_1000764	445	1.22e-55	250	1.78
			3300003176.a:BICA1_1000764	565	3.26e-50	230	1.41
			3300003176.a:BICA1_1000764	405	1.39e-29	154	0
			3300003176.a:BICA1_1000764	75	4.25e-17	108	1.32
			3300003176.a:BICA1_1000764	77	5.18e-16	104	0
			3300003176.a:BICA1_1000764	315	3.98e-11	86	4.72
			3300003176.a:BICA1_1000764	200	3.73e-05	64	1
			3300003176.a:BICA1_1000764	176	0.00159	58	4.44
3FEY	10196	Pseudomonas phage JBD24	3300003176.a:BICA1_1000764	1377	8.65e-102	420	3.49	Deep subsurface microbial communities from Mt. Terri Underground Rock Laboratory, Switzerland - BIC-A1 borehole	Terrestrial
			3300003176.a:BICA1_1000764	575	7.59e-71	306	1.38
			3300003176.a:BICA1_1000764	445	1.2e-55	250	1.78
			3300003176.a:BICA1_1000764	565	3.23e-50	230	1.41
			3300003176.a:BICA1_1000764	405	1.38e-29	154	0
			3300003176.a:BICA1_1000764	75	4.21e-17	108	1.32
			3300003176.a:BICA1_1000764	77	5.13e-16	104	0
			3300003176.a:BICA1_1000764	315	3.94e-11	86	4.72
			3300003176.a:BICA1_1000764	200	3.69e-05	64	1
			3300003176.a:BICA1_1000764	176	0.00157	58	4.44
8AXEY	8498	Pseudomonas phage JBD24	3300003176.a:BICA1_1000764	1377	7.2e-102	420	3.49	Deep subsurface microbial communities from Mt. Terri Underground Rock Laboratory, Switzerland - BIC-A1 borehole	Terrestrial
			3300003176.a:BICA1_1000764	575	6.33e-71	306	1.38
			3300003176.a:BICA1_1000764	565	2.69e-50	230	1.41
			3300003176.a:BICA1_1000764	405	1.15e-29	154	0
			3300003176.a:BICA1_1000764	158	4.56e-22	126	0
			3300003176.a:BICA1_1000764	75	3.51e-17	108	1.32
			3300003176.a:BICA1_1000764	77	4.27e-16	104	0
			3300003176.a:BICA1_1000764	200	3.08e-05	64	1
			3300003176.a:BICA1_1000764	176	0.00131	58	4.44
9FEY	36160	Pseudomonas phage JBD24	3300002738.a:JGI25154J39366_1001592	3059	0	2222	1.14	Arabidopsis root microbial communities from the University of North Carolina, USA - plate scrape	Host associated - Plant
			3300002738.a:JGI25154J39366_1001592	1743	0	742	3.87
			3300002738.a:JGI25154J39366_1001592	532	1.82e-110	454	0
			3300002738.a:JGI25154J39366_1001592	1007	3.07e-101	420	3.83
			3300002738.a:JGI25154J39366_1001592	339	9.44e-32	164	2.59
8FEY	5572	Pseudomonas phage phiPSA1	3300000956.a:JGI10216J12902_106688572	757	0	720	0.66	Soil microbial communities from Great Prairies - Kansas, Native Prairie soil	Terrestrial
			3300000956.a:JGI10216J12902_106688572	54	7.03e-05	62	0
			3300000956.a:JGI10216J12902_106688572	37	0.01	54	0
10AXEY	5467	Pseudomonas phage phiPSA1	2035918003.a:DPOL_contig15204	896	8.91e-143	570	1.55	Mountain Pine Beetle microbial communities from McBride, British Columbia, Canada	Host associated - Other
			2035918003.a:DPOL_contig15204	369	5.65e-25	136	2.95
10AXEY	2852	Pseudomonas phage phiPSA1	3300000053.a:Draft_c393942	389	1.52e-79	336	0.77	Coal bed methane well microbial communities from Alberta, Canada	Terrestrial
7AXEY	49489	Pseudomonas phage phiPSA1	3300003759.a:Ga0055525_1000546	1778	0	3270	0	Arabidopsis rhizosphere microbial communities from North Carolina	Host associated - Plant
			3300003759.a:Ga0055525_1000546	37	3.46e-07	74	0
			3300003759.a:Ga0055525_1000546	49	1.21e-06	72	0
			3300003759.a:Ga0055525_1000546	47	1.47e-05	68	0
			3300003759.a:Ga0055525_1000546	41	0.00763	58	4.88
			3300003759.a:Ga0055525_1000546	54	0.32	52	0
10FEY	49390	Pseudomonas phage phiPSA1	3300003759.a:Ga0055525_1000546	1778	0	3270	0	Arabidopsis rhizosphere microbial communities from North Carolina	Host associated - Plant
			3300003759.a:Ga0055525_1000546	37	3.46e-07	74	0
			3300003759.a:Ga0055525_1000546	49	1.21e-06	72	0
			3300003759.a:Ga0055525_1000546	47	1.47e-05	68	0
			3300003759.a:Ga0055525_1000546	41	0.00763	58	4.88
			3300003759.a:Ga0055525_1000546	54	0.32	52	0
7FEY	49331	Pseudomonas phage phiPSA1	3300003759.a:Ga0055525_1000546	1778	0	3270	0	Arabidopsis rhizosphere microbial communities from North Carolina	Host associated - Plant
			3300003759.a:Ga0055525_1000546	37	3.46e-07	74	0
			3300003759.a:Ga0055525_1000546	49	1.21e-06	72	0
			3300003759.a:Ga0055525_1000546	47	1.47e-05	68	0
			3300003759.a:Ga0055525_1000546	41	0.00762	58	4.88
			3300003759.a:Ga0055525_1000546	54	0.32	52	0
7SEY	49229	Pseudomonas phage phiPSA1	3300003759.a:Ga0055525_1000546	1778	0	3270	0	Arabidopsis rhizosphere microbial communities from North Carolina	Host associated - Plant
			3300003759.a:Ga0055525_1000546	37	3.45e-07	74	0
			3300003759.a:Ga0055525_1000546	49	1.2e-06	72	0
			3300003759.a:Ga0055525_1000546	47	1.47e-05	68	0
			3300003759.a:Ga0055525_1000546	41	0.0076	58	4.88
			3300003759.a:Ga0055525_1000546	54	0.32	52	0
8AXEY	48904	Pseudomonas phage phiPSA1	3300003759.a:Ga0055525_1000546	1778	0	3270	0	Arabidopsis rhizosphere microbial communities from North Carolina	Host associated - Plant
			3300003759.a:Ga0055525_1000546	37	3.43e-07	74	0
			3300003759.a:Ga0055525_1000546	49	1.2e-06	72	0
			3300003759.a:Ga0055525_1000546	47	1.46e-05	68	0
			3300003759.a:Ga0055525_1000546	41	0.00755	58	4.88
			3300003759.a:Ga0055525_1000546	54	0.32	52	0
2AXEY	34785	Pseudomonas phage phiPSA1	3300000053.a:Draft_c012533	1347	0	1416	0.3	Coal bed methane well microbial communities from Alberta, Canada	Terrestrial
			3300000053.a:Draft_c012533	214	2.6e-51	236	6.58
			3300000053.a:Draft_c012533	161	2.6e-13	96	1.23
			3300000053.a:Draft_c012533	279	3.62e-05	66	6.57
			3300000053.a:Draft_c012533	176	2.78	48	0.57
9AXEY	22668	Pseudomonas phage phiPSA1	3300000053.a:Draft_c012533	1347	0	1416	0.3	Coal bed methane well microbial communities from Alberta, Canada	Terrestrial
			3300000053.a:Draft_c012533	214	1.69e-51	236	6.58
			3300000053.a:Draft_c012533	161	1.7e-13	96	1.23
			3300000053.a:Draft_c012533	279	2.36e-05	66	6.57
			3300000053.a:Draft_c012533	176	1.81	48	0.57
8SEY	10286	Pseudomonas phage phiPSA1	3300000053.a:Draft_c012533	1347	0	1416	0.3	Coal bed methane well microbial communities from Alberta, Canada	Terrestrial
			3300000053.a:Draft_c012533	214	7.67e-52	236	6.58
			3300000053.a:Draft_c012533	279	1.07e-05	66	6.57
3SEY	34508	Pseudomonas phage phiPSA1	3300000053.a:Draft_c012533	1347	0	1416	0.3	Coal bed methane well microbial communities from Alberta, Canada	Terrestrial
			3300000053.a:Draft_c012533	214	2.58e-51	236	6.58
			3300000053.a:Draft_c012533	161	2.58e-13	96	1.23
			3300000053.a:Draft_c012533	279	3.59e-05	66	6.57
			3300000053.a:Draft_c012533	176	2.76	48	0.57
8SEY	6650	Pseudomonas phage phiPSA1	3300000956.a:JGI10216J12902_106688572	757	0	774	0	Soil microbial communities from Great Prairies - Kansas, Native Prairie soil	Terrestrial
			3300000956.a:JGI10216J12902_106688572	54	8.39e-05	62	0
			3300000956.a:JGI10216J12902_106688572	88	0.01	54	2.25
			3300000956.a:JGI10216J12902_106688572	37	0.01	54	0
9AXEY	7508	Pseudomonas phage phiPSA1	3300003792.a:Ga0055540_1000743	733	0	742	0.82	Arabidopsis rhizosphere microbial communities from North Carolina	Host associated - Plant
			3300003792.a:Ga0055540_1000743	247	7.27e-57	254	4.78
			3300003792.a:Ga0055540_1000743	292	3.09e-55	248	0
			3300003792.a:Ga0055540_1000743	125	9.47e-24	132	3.15
			3300003792.a:Ga0055540_1000743	91	1.32e-15	102	0
			3300003792.a:Ga0055540_1000743	83	2.38e-12	90	5.68
			3300003792.a:Ga0055540_1000743	116	8.31e-12	88	4.27
			3300003792.a:Ga0055540_1000743	104	1.5e-08	76	0.95
			3300003792.a:Ga0055540_1000743	33	2.09	46	0
8FEY	5947	Pseudomonas phage phiPSA1	3300003838.a:Ga0058691_1000206	3661	0	3430	0.74	Agave microbial community analysis	Host associated - Plant
			3300003838.a:Ga0058691_1000206	1370	4.7e-172	678	1.09
8FEY	9149	Pseudomonas phage phiPSA1	2044078006.a:SPBB_contig11542	652	3.3e-119	484	1.22	Dendroctonus frontalis bacterial communities from Mississippi, USA	Host associated - Other
			2044078006.a:SPBB_contig11542	347	7.29e-20	118	3.4
			2044078006.a:SPBB_contig11542	115	4.6e-16	104	0
			2044078006.a:SPBB_contig11542	215	2.23e-07	72	1.84
			2044078006.a:SPBB_contig11542	42	0.02	54	6.98
			2044078006.a:SPBB_contig11542	35	8.89	44	0
7FEY	21581	Pseudomonas phage phiPSA1	3300003838.a:Ga0058691_1000206	4303	0	3840	1.11	Agave microbial community analysis	Host associated - Plant
			3300003838.a:Ga0058691_1000206	769	0	1064	0.39
			3300003838.a:Ga0058691_1000206	1474	0	746	1.55
			3300003838.a:Ga0058691_1000206	462	3.32e-79	338	2.35
			3300003838.a:Ga0058691_1000206	282	1.32e-52	240	10.25
			3300003838.a:Ga0058691_1000206	257	4.33e-27	146	8.88
			3300003838.a:Ga0058691_1000206	70	8.93e-17	108	5.71
			3300003838.a:Ga0058691_1000206	51	2.24e-05	66	0
			3300003838.a:Ga0058691_1000206	56	0.000954	60	3.51
			3300003838.a:Ga0058691_1000206	32	1.73	48	0
3FEY	53712	Pseudomonas phage phiPSA1	3300003838.a:Ga0058691_1000206	4303	0	3840	1.11	Agave microbial community analysis	Host associated - Plant
			3300003838.a:Ga0058691_1000206	1534	0	2078	0.07
			3300003838.a:Ga0058691_1000206	1474	0	746	1.55
			3300003838.a:Ga0058691_1000206	813	0	974	0.12
			3300003838.a:Ga0058691_1000206	769	0	1064	0.39
			3300003838.a:Ga0058691_1000206	462	8.27e-79	338	2.35
			3300003838.a:Ga0058691_1000206	432	2.21e-149	598	0
			3300003838.a:Ga0058691_1000206	341	1.01e-20	124	5.35
			3300003838.a:Ga0058691_1000206	308	9.43e-72	312	1.93
			3300003838.a:Ga0058691_1000206	282	3.3e-52	240	10.25
			3300003838.a:Ga0058691_1000206	257	1.08e-26	146	8.88
			3300003838.a:Ga0058691_1000206	138	2.08e-29	156	0
			3300003838.a:Ga0058691_1000206	115	0.00238	60	6.72
			3300003838.a:Ga0058691_1000206	91	8.85e-28	150	2.17
			3300003838.a:Ga0058691_1000206	80	4.59e-06	70	0
			3300003838.a:Ga0058691_1000206	78	0.000195	64	6.25
			3300003838.a:Ga0058691_1000206	72	1.6e-05	68	9.21
			3300003838.a:Ga0058691_1000206	70	2.22e-16	108	5.71
			3300003838.a:Ga0058691_1000206	56	0.00238	60	3.51
			3300003838.a:Ga0058691_1000206	51	5.59e-05	66	0
			3300003838.a:Ga0058691_1000206	49	0.1	54	4.08
			3300003838.a:Ga0058691_1000206	43	2.08e-10	86	0
			3300003838.a:Ga0058691_1000206	40	1.23	50	0
			3300003838.a:Ga0058691_1000206	37	1.23	50	2.7
			3300003838.a:Ga0058691_1000206	36	1.31e-06	72	0
			3300003838.a:Ga0058691_1000206	32	0.1	54	0
			3300003838.a:Ga0058691_1000206	32	4.3	48	0
9FEY	53525	Pseudomonas phage phiPSA1	3300003838.a:Ga0058691_1000206	4303	0	3840	1.11	Agave microbial community analysis	Host associated - Plant
			3300003838.a:Ga0058691_1000206	1534	0	2078	0.07
			3300003838.a:Ga0058691_1000206	1474	0	746	1.55
			3300003838.a:Ga0058691_1000206	813	0	974	0.12
			3300003838.a:Ga0058691_1000206	769	0	1064	0.39
			3300003838.a:Ga0058691_1000206	462	8.24e-79	338	2.35
			3300003838.a:Ga0058691_1000206	432	2.2e-149	598	0
			3300003838.a:Ga0058691_1000206	341	1.01e-20	124	5.35
			3300003838.a:Ga0058691_1000206	308	9.4e-72	312	1.93
			3300003838.a:Ga0058691_1000206	282	3.28e-52	240	10.25
			3300003838.a:Ga0058691_1000206	257	1.07e-26	146	8.88
			3300003838.a:Ga0058691_1000206	138	2.07e-29	156	0
			3300003838.a:Ga0058691_1000206	115	0.00237	60	6.72
			3300003838.a:Ga0058691_1000206	91	8.82e-28	150	2.17
			3300003838.a:Ga0058691_1000206	80	4.57e-06	70	0
			3300003838.a:Ga0058691_1000206	78	0.000194	64	6.25
			3300003838.a:Ga0058691_1000206	72	1.6e-05	68	9.21
			3300003838.a:Ga0058691_1000206	70	2.22e-16	108	5.71
			3300003838.a:Ga0058691_1000206	56	0.00237	60	3.51
			3300003838.a:Ga0058691_1000206	51	5.57e-05	66	0
			3300003838.a:Ga0058691_1000206	49	0.1	54	4.08
			3300003838.a:Ga0058691_1000206	43	2.08e-10	86	0
			3300003838.a:Ga0058691_1000206	40	1.23	50	0
			3300003838.a:Ga0058691_1000206	37	1.23	50	2.7
			3300003838.a:Ga0058691_1000206	36	1.31e-06	72	0
			3300003838.a:Ga0058691_1000206	32	0.1	54	0
			3300003838.a:Ga0058691_1000206	32	4.28	48	0
8SEY	53520	Pseudomonas phage phiPSA1	3300003838.a:Ga0058691_1000206	4303	0	3840	1.11	Agave microbial community analysis	Host associated - Plant
			3300003838.a:Ga0058691_1000206	1474	0	746	1.55
			3300003838.a:Ga0058691_1000206	853	0	1216	0
			3300003838.a:Ga0058691_1000206	813	0	974	0.12
			3300003838.a:Ga0058691_1000206	769	0	1064	0.39
			3300003838.a:Ga0058691_1000206	672	0	874	0.15
			3300003838.a:Ga0058691_1000206	462	8.24e-79	338	2.35
			3300003838.a:Ga0058691_1000206	432	2.2e-149	598	0
			3300003838.a:Ga0058691_1000206	341	1.01e-20	124	5.35
			3300003838.a:Ga0058691_1000206	308	9.4e-72	312	1.93
			3300003838.a:Ga0058691_1000206	282	3.28e-52	240	10.25
			3300003838.a:Ga0058691_1000206	257	1.07e-26	146	8.88
			3300003838.a:Ga0058691_1000206	138	2.07e-29	156	0
			3300003838.a:Ga0058691_1000206	115	0.00237	60	6.72
			3300003838.a:Ga0058691_1000206	91	8.82e-28	150	2.17
			3300003838.a:Ga0058691_1000206	80	4.57e-06	70	0
			3300003838.a:Ga0058691_1000206	78	0.000194	64	6.25
			3300003838.a:Ga0058691_1000206	72	1.6e-05	68	9.21
			3300003838.a:Ga0058691_1000206	70	2.22e-16	108	5.71
			3300003838.a:Ga0058691_1000206	56	0.00237	60	3.51
			3300003838.a:Ga0058691_1000206	51	5.57e-05	66	0
			3300003838.a:Ga0058691_1000206	49	0.1	54	4.08
			3300003838.a:Ga0058691_1000206	43	2.08e-10	86	0
			3300003838.a:Ga0058691_1000206	40	1.23	50	0
			3300003838.a:Ga0058691_1000206	37	1.23	50	2.7
			3300003838.a:Ga0058691_1000206	36	1.31e-06	72	0
			3300003838.a:Ga0058691_1000206	32	0.1	54	0
			3300003838.a:Ga0058691_1000206	32	4.28	48	0
3SEY	53520	Pseudomonas phage phiPSA1	3300003838.a:Ga0058691_1000206	4303	0	3840	1.11	Agave microbial community analysis	Host associated - Plant
			3300003838.a:Ga0058691_1000206	1534	0	2078	0.07
			3300003838.a:Ga0058691_1000206	1474	0	746	1.55
			3300003838.a:Ga0058691_1000206	813	0	974	0.12
			3300003838.a:Ga0058691_1000206	769	0	1064	0.39
			3300003838.a:Ga0058691_1000206	462	8.24e-79	338	2.35
			3300003838.a:Ga0058691_1000206	432	2.2e-149	598	0
			3300003838.a:Ga0058691_1000206	341	1.01e-20	124	5.35
			3300003838.a:Ga0058691_1000206	308	9.4e-72	312	1.93
			3300003838.a:Ga0058691_1000206	282	3.28e-52	240	10.25
			3300003838.a:Ga0058691_1000206	257	1.07e-26	146	8.88
			3300003838.a:Ga0058691_1000206	138	2.07e-29	156	0
			3300003838.a:Ga0058691_1000206	115	0.00237	60	6.72
			3300003838.a:Ga0058691_1000206	91	8.82e-28	150	2.17
			3300003838.a:Ga0058691_1000206	80	4.57e-06	70	0
			3300003838.a:Ga0058691_1000206	78	0.000194	64	6.25
			3300003838.a:Ga0058691_1000206	72	1.6e-05	68	9.21
			3300003838.a:Ga0058691_1000206	70	2.22e-16	108	5.71
			3300003838.a:Ga0058691_1000206	56	0.00237	60	3.51
			3300003838.a:Ga0058691_1000206	51	5.57e-05	66	0
			3300003838.a:Ga0058691_1000206	49	0.1	54	4.08
			3300003838.a:Ga0058691_1000206	43	2.08e-10	86	0
			3300003838.a:Ga0058691_1000206	40	1.23	50	0
			3300003838.a:Ga0058691_1000206	37	1.23	50	2.7
			3300003838.a:Ga0058691_1000206	36	1.31e-06	72	0
			3300003838.a:Ga0058691_1000206	32	0.1	54	0
			3300003838.a:Ga0058691_1000206	32	4.28	48	0
7FEY	11347	Pseudomonas phage phiPSA1	2044078011.a:XylAfBL_contig03573	4016	0	3492	0.35	Xyleborus affinis microbial communities from Bern, Switzerland, sample of larvae	Host associated - Other
			2044078011.a:XylAfBL_contig03573	32	0.91	48	0
7FEY	21262	Pseudomonas phage phiPSA1	3300003838.a:Ga0058691_1000206	813	0	964	0.12	Agave microbial community analysis	Host associated - Plant
			3300003838.a:Ga0058691_1000206	432	8.74e-150	598	0
			3300003838.a:Ga0058691_1000206	308	3.73e-72	312	1.93
			3300003838.a:Ga0058691_1000206	138	8.23e-30	156	0
			3300003838.a:Ga0058691_1000206	91	3.5e-28	150	2.17
			3300003838.a:Ga0058691_1000206	43	8.24e-11	86	0
			3300003838.a:Ga0058691_1000206	36	5.2e-07	72	0
			3300003838.a:Ga0058691_1000206	80	1.81e-06	70	0
			3300003838.a:Ga0058691_1000206	72	6.33e-06	68	9.21
			3300003838.a:Ga0058691_1000206	78	7.72e-05	64	6.25
			3300003838.a:Ga0058691_1000206	115	0.00094	60	6.72
			3300003838.a:Ga0058691_1000206	49	0.04	54	4.08
			3300003838.a:Ga0058691_1000206	40	0.49	50	0
			3300003838.a:Ga0058691_1000206	37	0.49	50	2.7
9SEY	5020	Pseudomonas phage phiPSA1	2044078011.a:XylAfBL_contig03573	3605	0	3380	0.39	Xyleborus affinis microbial communities from Bern, Switzerland, sample of larvae	Host associated - Other
			2044078011.a:XylAfBL_contig03573	32	0.4	48	0
10FEY	6094	Pseudomonas phage phiPSA1	3300003838.a:Ga0058691_1000206	1534	0	2068	0.07	Agave microbial community analysis	Host associated - Plant
			3300003838.a:Ga0058691_1000206	180	2.86e-48	222	0.55
			3300003838.a:Ga0058691_1000206	80	5.18e-07	70	0
			3300003838.a:Ga0058691_1000206	32	0.01	54	0
			3300003838.a:Ga0058691_1000206	40	0.14	50	0
10FEY	6263	Salmonella phage SEN34	3300003856.a:Ga0058692_1000340	4543	0	5084	0.26	Agave microbial community analysis	Host associated - Plant
7FEY	8093	Salmonella phage SEN34	3300003856.a:Ga0058692_1000340	2903	0	2476	0.28	Agave microbial community analysis	Host associated - Plant
			3300003856.a:Ga0058692_1000340	62	8.96e-12	88	0
			3300003856.a:Ga0058692_1000340	67	2.25	46	10.81
8AXEY	4933	Salmonella phage SEN34	3300002737.a:JGI25162J39368_1000843	779	6.18e-138	552	0.26	Arabidopsis root microbial communities from the University of North Carolina, USA - plate scrape	Host associated - Plant
8AXEY	7394	Salmonella phage SEN34	3300003856.a:Ga0058692_1000340	4289	0	4802	0.28	Agave microbial community analysis	Host associated - Plant
			3300003856.a:Ga0058692_1000340	92	4.24e-09	78	3.16
7FEY	4912	Salmonella phage SEN34	3300003856.a:Ga0058692_1000340	3088	0	3334	0.39	Agave microbial community analysis	Host associated - Plant
			3300003856.a:Ga0058692_1000340	92	2.81e-09	78	3.16
7FEY	6589	Salmonella phage SEN34	3300003856.a:Ga0058692_1001227	959	0	912	2.85	Agave microbial community analysis	Host associated - Plant
7FEY	6607	Salmonella phage SEN34	3300003856.a:Ga0058692_1000782	859	0	1030	1.28	Agave microbial community analysis	Host associated - Plant
			3300003856.a:Ga0058692_1000782	309	2.39e-24	134	2.56
10FEY	5354	Salmonella phage SEN34	3300003856.a:Ga0058692_1000782	859	0	1030	1.28	Agave microbial community analysis	Host associated - Plant
			3300003856.a:Ga0058692_1000782	74	4.86e-13	92	0
7AXEY	44202	Salmonella phage SEN34	3300003856.a:Ga0058692_1000340	10561	0	11054	0.33	Agave microbial community analysis	Host associated - Plant
			3300003856.a:Ga0058692_1000340	3069	0	2628	0.39
			3300003856.a:Ga0058692_1000340	2483	0	1112	2.27
			3300003856.a:Ga0058692_1000340	517	1.31e-157	628	0
			3300003856.a:Ga0058692_1000340	314	2.08e-85	362	0
			3300003856.a:Ga0058692_1000340	62	4.91e-11	88	0
			3300003856.a:Ga0058692_1000340	92	2.54e-08	78	3.16
7FEY	43467	Staphylococcus phage phiRS7	7000000101.a:SRS018978_WUGC_scaffold_13759	2181	0	1358	1.87	Human retroauricular crease	Host associated - Human
			7000000101.a:SRS018978_WUGC_scaffold_13759	2569	1.21e-151	606	4.82
			7000000101.a:SRS018978_WUGC_scaffold_13759	1079	2.84e-115	472	2.02
			7000000101.a:SRS018978_WUGC_scaffold_13759	863	8.69e-103	426	3.51
			7000000101.a:SRS018978_WUGC_scaffold_13759	77	0.08	54	0
			7000000101.a:SRS018978_WUGC_scaffold_13759	38	1	50	0
7SEY	16872	Staphylococcus phage phiRS7	7000000101.a:SRS018978_WUGC_scaffold_10915	1588	1.25e-127	516	4.85	Human retroauricular crease	Host associated - Human
			7000000101.a:SRS018978_WUGC_scaffold_10915	680	2.77e-104	430	2.76
			7000000101.a:SRS018978_WUGC_scaffold_10915	665	9.05e-79	336	1.05
			7000000101.a:SRS018978_WUGC_scaffold_10915	412	1.87e-68	298	2.39
			7000000101.a:SRS018978_WUGC_scaffold_10915	131	1.64e-18	114	3.01
			7000000101.a:SRS018978_WUGC_scaffold_10915	210	1.04e-14	100	0
10AXEY	42205	Staphylococcus phage StB20	7000000198.a:C763250	8518	0	14908	0.16	Human retroauricular crease	Host associated - Human
			7000000198.a:C763250	4751	0	6790	0.52
			7000000198.a:C763250	140	0.000535	62	4.2
			7000000198.a:C763250	124	0.00652	58	0
9FEY	41981	Staphylococcus phage StB20	7000000198.a:C763250	7981	0	13960	0.44	Human retroauricular crease	Host associated - Human
			7000000198.a:C763250	4740	0	6662	0.36
			7000000198.a:C763250	326	0.000151	64	1.82
			7000000198.a:C763250	211	0.00642	58	3.72
7SEY	41944	Staphylococcus phage StB20	7000000198.a:C763250	10589	0	18306	0.17	Human retroauricular crease	Host associated - Human
			7000000198.a:C763250	1618	0	2456	0.68
			7000000198.a:C763250	316	3.58e-06	70	3.73
			7000000198.a:C763250	140	0.28	52	4.2
8AXEY	41764	Staphylococcus phage StB20	7000000198.a:C763250	10589	0	18306	0.17	Human retroauricular crease	Host associated - Human
			7000000198.a:C763250	1618	0	2456	0.68
			7000000198.a:C763250	316	3.57e-06	70	3.73
			7000000198.a:C763250	140	0.27	52	4.2
9SEY	41553	Staphylococcus phage StB20	7000000198.a:C763250	7981	0	13960	0.44	Human retroauricular crease	Host associated - Human
			7000000198.a:C763250	4740	0	6662	0.36
			7000000198.a:C763250	326	0.000151	64	1.82
			7000000198.a:C763250	211	0.00642	58	3.72
8FEY	41536	Staphylococcus phage StB20	7000000198.a:C763250	10589	0	18588	0.00944	Human retroauricular crease	Host associated - Human
			7000000198.a:C763250	1736	0	2514	1.37
			7000000198.a:C763250	134	1.02e-06	72	0
			7000000198.a:C763250	151	0.000151	64	3.9
10FEY	38959	Staphylococcus phage StB20	7000000198.a:C763250	8518	0	14918	0.16	Human retroauricular crease	Host associated - Human
			7000000198.a:C763250	4751	0	6790	0.52
			7000000198.a:C763250	140	0.000494	62	4.2
			7000000198.a:C763250	124	0.00602	58	0
10FEY	37243	Staphylococcus phage StB20	7000000101.a:SRS018978_WUGC_scaffold_13759	11597	0	16864	0.99	Human retroauricular crease	Host associated - Human
			7000000101.a:SRS018978_WUGC_scaffold_13759	316	6.14e-09	80	3.73
			7000000101.a:SRS018978_WUGC_scaffold_13759	150	0.02	56	3.92
3SEY	32150	Staphylococcus phage Stb20	7000000198.a:C763250	6100	0	11904	0	Human retroauricular crease	Host associated - Human
3SEY	3455	Staphylococcus phage StB20	7000000589.a:SRS019064_WUGC_scaffold_4668	879	0	1618	0	Human retroauricular crease	Host associated - Human
			7000000589.a:SRS019064_WUGC_scaffold_4668	69	2.74e-20	118	0
3SEY	10983	Staphylococcus phage StB20	7000000589.a:SRS019064_WUGC_scaffold_9217	6446	0	12150	0.03	Human retroauricular crease	Host associated - Human
			7000000198.a:C763250	6213	0	11156	0.05	Human retroauricular crease	Host associated - Human
3SEY	4037	Staphylococcus phage StB20	7000000688.a:C2205959	4045	0	6694	0.35	Human retroauricular crease	Host associated - Human
			7000000101.a:SRS018978_WUGC_scaffold_13759	4031	0	6250	0.35	Human retroauricular crease	Host associated - Human
3SEY	7213	Staphylococcus phage StB20	7000000198.a:C763250	3158	0	5820	0.06	Human retroauricular crease	Host associated - Human
			7000000198.a:C763250	1653	0	2878	0.36
			7000000198.a:C763250	71	1.76e-07	72	0
			7000000198.a:C763250	140	7.48e-06	66	4.2
			7000000198.a:C763250	140	9.11e-05	62	4.2
7FEY	20227	Staphylococcus phage StB20	7000000101.a:SRS018978_WUGC_scaffold_13759	11076	0	13304	1.07	Human retroauricular crease	Host associated - Human
			7000000101.a:SRS018978_WUGC_scaffold_13759	848	5.62e-95	396	3.8
			7000000101.a:SRS018978_WUGC_scaffold_13759	54	0.46	50	1.82
7FEY	6750	Staphylococcus phage StB20	7000000198.a:SRS024482_LANL_scaffold_6569	738	0	906	4.8	Human retroauricular crease	Host associated - Human
			7000000198.a:SRS024482_LANL_scaffold_6569	51	0.00104	58	5.66
8AXEY	5240	Staphylococcus phage Stb20	7000000106.a:SRS024620_LANL_scaffold_1065	2139	0	3616	0.14	Human retroauricular crease	Host associated - Human
			7000000106.a:SRS024620_LANL_scaffold_1065	898	0	1372	0.67
			7000000106.a:SRS024620_LANL_scaffold_1065	349	8e-118	478	0.29
			7000000106.a:SRS024620_LANL_scaffold_1065	122	5.08	44	7.87
8AXEY	5878	Staphylococcus phage Stb20	7000000688.a:SRS017851_Baylor_scaffold_13473	2986	0	5812	0.07	Human retroauricular crease	Host associated - Human
			7000000688.a:SRS017851_Baylor_scaffold_13473	1422	0	2158	1.19
			7000000688.a:SRS017851_Baylor_scaffold_13473	205	1.33e-96	400	0
			7000000688.a:SRS017851_Baylor_scaffold_13473	34	0.47	48	0
10SEY	5309	Staphylococcus phage Stb20	7000000589.a:SRS019064_WUGC_scaffold_9217	5308	0	10114	0.02	Human retroauricular crease	Host associated - Human
			7000000198.a:C763250	5309	0	9708	0
10SEY	6713	Staphylococcus phage vB_SepiS-phiIPLA5	7000000101.a:SRS018978_WUGC_scaffold_10915	1577	0	2636	1.75	Human retroauricular crease	Host associated - Human
			7000000101.a:SRS018978_WUGC_scaffold_10915	252	7.39e-107	438	0
			7000000101.a:SRS018978_WUGC_scaffold_10915	203	1.25e-78	334	0.49
3FEY	18166	Bacillus phage BtCS33	3300003187.a:JGI25151J46595_10000978	5255	0	6264	1.08	Arabidopsis rhizosphere microbial communities from North Carolina	Host associated - Plant
			3300003187.a:JGI25151J46595_10000978	2908	0	4270	0.07
			3300003187.a:JGI25151J46595_10000978	757	1.87e-176	696	0.4
			3300003187.a:JGI25151J46595_10000978	417	8.56e-48	222	3.71
			3300003187.a:JGI25151J46595_10000978	166	1.77e-18	114	1.79
			3300003187.a:JGI25151J46595_10000978	166	7.04e-11	86	0
			3300003187.a:JGI25151J46595_10000978	96	0.0028	58	17.71
			3300003187.a:JGI25151J46595_10000978	43	0.42	50	0
9AXEY	43032	Bacillus phage Fah	3300003846.a:Ga0058696_1000380	11727	0	15884	0.11	Agave microbial community analysis	Host associated - Plant
			3300003846.a:Ga0058696_1000380	1951	0	2324	0.2
			3300003846.a:Ga0058696_1000380	693	0	998	0.14
			3300003846.a:Ga0058696_1000380	792	0	924	1.25
			3300003846.a:Ga0058696_1000380	356	9.19e-109	448	1.12
10SEY	17807	Bacillus phage Fah	3300001130.a:JGI1221J13441_10002770	590	1.73e-94	394	2.35	Hypersaline microbial communities from Lake Vida, Antarctica - Brine Hole Two >0.2 micron (	Terrestrial
8FEY	62444	Bacillus phage Grass	3300003326.a:Ga0006575J49615_100014	3212	0	910	3.06	Ionic liquid and high solid enriched microbial communities	Terrestrial
			3300003326.a:Ga0006575J49615_100014	516	4.09e-39	192	3.43
			3300003326.a:Ga0006575J49615_100014	146	5.33e-06	70	2.01
7FEY	48462	Bacillus phage phBC6A52	3300003846.a:Ga0058696_1002585	5557	0	7868	0.27	Agave microbial community analysis	Host associated - Plant
3FEY	35599	Bacillus phage phBC6A52	3300003846.a:Ga0058696_1000199	4068	0	5542	0.54	Agave microbial community analysis	Host associated - Plant
			3300003846.a:Ga0058696_1000199	983	0	1636	0.1
			3300003846.a:Ga0058696_1000199	658	1.67e-161	642	0.15
			3300003846.a:Ga0058696_1000199	573	6.23e-129	522	1.39
			3300003846.a:Ga0058696_1000199	111	7.14e-27	146	0
			3300003846.a:Ga0058696_1000199	86	4.51e-23	132	0
7SEY	26959	Bacillus phage phBC6A52	3300002605.a:JGI24916J38487_100587	3986	0	2832	1.71	Marine microbial communities from expanding oxygen minimum zones in Line P, North Pacific Ocean - fosmids plate 4	Marine
			3300002605.a:JGI24916J38487_100587	410	6.15e-96	400	2.15
			3300002605.a:JGI24916J38487_100587	96	2.8e-05	66	2.06
			3300002605.a:JGI24916J38487_100587	69	0.00416	58	0
			3300002605.a:JGI24916J38487_100587	111	0.00416	58	0.9
			3300002605.a:JGI24916J38487_100587	78	0.18	52	7.41
2AXEY	6598	Burkholderia phage BcepB1A	3300001126.a:JGI12156J13080_100210	922	0	784	0	Marine microbial communities from the Deep Atlantic Ocean - MP0440 (Deep seawater metagenome MP0440	Marine
			3300001126.a:JGI12156J13080_100210	249	5.61e-07	70	9.81
			3300001126.a:JGI12156J13080_100210	98	0.000291	60	0
9FEY	50879	Cellulophaga phage phiSM	2044078006.a:SPBB_contig11571	133	1.42e-18	116	0	Dendroctonus frontalis bacterial communities from Mississippi	Host associated - Other
10SEY	55049	Clostridium phage phiMMP02	2199352027.a:BMHB3a_c153235	4824	0	2178	2.54	Microbial communities from bioreactor (seeded with sewage sludge) at LBNL, California, USA - Biofuel metagenome 3 version 2 (Biofuel metagenome 3 July 2011 assem)	Terrestrial
			2199352027.a:BMHB3a_c153235	2168	0	1002	3.68
			2199352027.a:BMHB3a_c153235	978	5.01e-50	232	3.02
			2199352027.a:BMHB3a_c153235	730	2e-23	134	4.29
			2199352027.a:BMHB3a_c153235	549	2.97e-21	126	2.16
			2199352027.a:BMHB3a_c153235	88	0.1	54	2.25
2FEY	41737	Enterobacteria phage HK446	2162886007.a:SwRhRL2b_contig_2095727	1397	1.96e-180	712	3.53	Switchgrass rhizosphere	Host associated - Plant
			2162886007.a:SwRhRL2b_contig_2095727	159	4.34e-05	66	7.27
9FEY	33218	Enterobacteria phage YYZ-2008	3300003838.a:Ga0058691_1000589	5822	0	3230	3.5	Agave microbial community analysis	Host associated - Plant
			3300003838.a:Ga0058691_1000589	524	1.91e-27	148	3.38
			3300003838.a:Ga0058691_1000589	198	0.06	54	2
10SEY	5977	Halomonas phage phiHAP-1	7000000540.a:C1114132	745	3.2e-41	196	3.55	Human stool	Host associated - Human
7FEY	15604	Lactobacillus phage A2	7000000730.a:SRS058182_LANL_scaffold_10424	6015	0	7832	0.93	Human skin	Host associated - Human
7FEY	9665	Lactobacillus phage A2	7000000047.a:SRS058221_LANL_scaffold_5946	5735	0	8160	0.8	Human retroauricular crease	Host associated - Human
10SEY	32668	Lactobacillus phage Lrm1	3300002498.a:TOLCLC_10077023	3653	0	3030	1.12	N/A	N/A
			3300002498.a:TOLCLC_10077023	3612	0	2404	1.86
			3300002498.a:TOLCLC_10077023	1680	0	1998	1.18
			3300002498.a:TOLCLC_10077023	1492	0	1794	0.47
			3300002498.a:TOLCLC_10077023	1272	0	1318	0.94
			3300002498.a:TOLCLC_10077023	632	1.1e-150	602	1.1
			3300002498.a:TOLCLC_10077023	629	1.26e-124	506	0.47
			3300002498.a:TOLCLC_10077023	148	1.35e-35	178	3.97
			3300002498.a:TOLCLC_10077023	73	7e-14	98	1.35
			3300002498.a:TOLCLC_10077023	71	7.99e-07	72	0
10FEY	23443	Lactoccocus phage WP-2	7000000198.a:SRS024482_LANL_scaffold_6569	1165	2.95e-118	482	2.88	Human retroauricular crease	Host associated - Human
			7000000198.a:SRS024482_LANL_scaffold_6569	749	1.26e-116	476	1.06
			7000000198.a:SRS024482_LANL_scaffold_6569	253	1.18e-34	174	0.79
7SEY	13914	Listeria phage LP-101	3300003187.a:JGI25151J46595_10001919	3885	0	4646	0.51	Arabidopsis rhizosphere microbial communities from North Carolina	Host associated - Plant
			3300003187.a:JGI25151J46595_10001919	61	0.32	50	6.35
7SEY	13110	Mycobacterium phage Che9d	3300001594.a:Draft_10007062	492	6.17e-67	292	0.81	Wastewater microbial communities from Syncrude, Ft. McMurray, Alberta - Microbes in water sample from Medicine Hat oil field -PW_MHGC_2012April2: (PW_MHGC_2012April2: 454+illumina sequencing assembly)	Terrestrial
7SEY	7278	Mycobacterium phage DNAIII	3300001594.a:Draft_10002084	861	0	718	2.29
			3300001594.a:Draft_10002084	1280	4.44e-91	380	3.47
			3300001594.a:Draft_10002084	218	6.19e-26	140	0
			3300001594.a:Draft_10002084	118	1.89e-13	94	3.33
			3300001594.a:Draft_10002084	140	1.77e-07	72	3.47
			3300001594.a:Draft_10002084	47	7.07	44	0
7SEY	46962	Mycobacterium phage Fredward	3300000477.a:SL_5KL_010_SEDDRAFT_10003584	1448	4.87e-62	276	2.67	Alkali sediment microbial communities from Soda Lake, CA, USA - 5KL_010_SED (Soda Lake 5KL_010_SED, March 2012 Assem)	Terrestrial
3FEY	70599	Paenibacillus phage Davies	3300002542.a:JGI25328J35697_1000692	970	1.32e-77	334	2.24	Ionic liquid and high solid enriched microbial communities from the Joint BioEnergy Institute, USA - AR20-3-D (Ionic liquid and high solid enriched microbial communities from the Joint BioEnergy Institute, USA	Terrestrial
			3300002542.a:JGI25328J35697_1000692	428	4.95e-26	144	2.76
			3300002542.a:JGI25328J35697_1000692	854	4.95e-26	144	3.23
			3300002542.a:JGI25328J35697_1000692	196	1.62	50	1.02
10SEY	17391	Pseudomonas phage D3112	7000000641.a:SRS018351_Baylor_scaffold_20507	3776	0	904	2.36	Human stool	Host associated - Human
			7000000641.a:SRS018351_Baylor_scaffold_20507	375	1.48e-25	140	0
			7000000641.a:SRS018351_Baylor_scaffold_20507	273	6.3e-24	134	0.73
			7000000641.a:SRS018351_Baylor_scaffold_20507	390	8.76e-16	104	3.03
			7000000641.a:SRS018351_Baylor_scaffold_20507	162	4.54e-13	94	0
			7000000641.a:SRS018351_Baylor_scaffold_20507	153	2.86e-09	80	0
			7000000641.a:SRS018351_Baylor_scaffold_20507	143	1.81e-05	66	5.44
3FEY	57508	Pseudomonas phage phiPSA1	2044078011.a:XylAfBL_contig00732	450	1.31e-76	330	0	Xyleborus affinis microbial communities from Bern, Switzerland, sample of larvae (Larvae community)	Host associated - Other
			2044078011.a:XylAfBL_contig00732	305	2.9e-53	244	0.98
			2044078011.a:XylAfBL_contig00732	421	3.09e-40	196	0
9FEY	15565	Pseudomonas phage phiPSA1	2044078011.a:XylAfBL_contig00732	1273	0	1186	1.4
			2044078011.a:XylAfBL_contig00732	1418	0	782	2.24
			2044078011.a:XylAfBL_contig00732	52	5.65e-05	64	0
2FEY	32618	Ralstonia phage RSY1	3300001196.a:Draft_1000343	869	1.64e-110	454	1.6	Wastewater microbial communities from Syncrude, Ft. McMurray, Alberta - Microbes from Oil-contaminated ecosystem in Alberta, Canada Inniskillen 604.3 (Inniskillen 604.3: 454+illumina sequencing assembly)	Terrestrial
			3300001196.a:Draft_1000343	87	9.72e-06	68	0
2FEY	6653	Ralstonia phage RSY1	3300002898.a:draft_10000604	66	8.4e-05	62	0	Wastewater microbial communities from Syncrude, Ft. McMurray, Alberta - Microbes from Oil-contaminated ecosystem in Alberta, Canada Inniskillen 604.3 (Inniskillen 604.3: 454+illumina sequencing assembly)	Terrestrial
7SEY	22381	Rhodococcus phage REQ3	3300000956.a:JGI10216J12902_101175794	310	1.91e-63	280	0	Soil microbial communities from Great Prairies - Kansas, Native Prairie soil (Kansas, Native Prairie soil, Sept. 2012 Assem JGI Velvet)	Terrestrial
2FEY	5728	Rhodothermus phage RM378	7000000595.a:C2005837	76	0.000252	60	3.95	Human palatine tonsils microbial communities from NIH, USA - visit 2, subject 763961826	Host associated - Human
7FEY	17478	Staphylococcus phage 2368A	7000000198.a:SRS024482_LANL_scaffold_6569	353	5.52e-145	580	0	Human retroauricular crease	Host associated - Human
			7000000198.a:SRS024482_LANL_scaffold_6569	45	0.4	50	0
			7000000198.a:SRS024482_LANL_scaffold_6569	41	1.4	48	4.65
2AXEY	12810	Staphylococcus phage 2368A	7000000358.a:C2180149	917	2.1e-66	290	3.01	Human supragingival plaque microbial communities from NIH, USA - visit 1, subject 764447348	Host associated - Human
			7000000358.a:C2180149	142	0.02	54	0
			7000000358.a:C2180149	135	1.02	48	1.47
			7000000358.a:C2180149	29	3.57	46	9.38
9SEY	45052	Staphylococcus phage 6ec	7000000047.a:SRS058221_LANL_scaffold_5946	832	0	1392	0.24	Human retroauricular crease	Host associated - Human
			7000000047.a:SRS058221_LANL_scaffold_5946	228	6.5e-35	176	0
			7000000047.a:SRS058221_LANL_scaffold_5946	154	4.69e-05	66	2.56
10FEY	20117	Staphylococcus phage 6ec	7000000101.a:SRS018978_WUGC_scaffold_13759	6267	0	6128	0.81	Human retroauricular crease	Host associated - Human
			7000000101.a:SRS018978_WUGC_scaffold_13759	848	6.37e-88	370	4.02
10FEY	6955	Staphylococcus phage CNPH82	7000000589.a:SRS019064_WUGC_scaffold_4668	704	2.34e-113	462	2.8	Human retroauricular crease	Host associated - Human
10FEY	41090	Staphylococcus phage phiETA	3300002948.a:JGI26050J44790_1000227	660	6.32e-79	338	0.75	High solid enriched microbial communities from the Joint BioEnergy Institute, USA - SP1-2-D (High solid enriched microbial communities from the Joint BioEnergy Institute, USA - SP1-2-D,	Terrestrial
			3300002948.a:JGI26050J44790_1000227	448	1.49e-42	204	0.89
			3300002948.a:JGI26050J44790_1000227	886	1.15e-37	186	2.65
			3300002948.a:JGI26050J44790_1000227	637	7.23e-34	172	6.52
7SEY	17786	Staphylococcus phage phiETA3	7000000212.a:SRS024596_LANL_scaffold_4415	1007	4.31e-178	702	3.22	Human retroauricular crease	Host associated - Human
7AXEY	16752	Staphylococcus phage phiETA3	7000000602.a:C255521	5620	0	9196	0.34	Human anterior nares	Host associated - Human
10SEY	141510	Staphylococcus phage phiIPLA-C1C	7000000031.a:SRS019016_WUGC_scaffold_7266	53707	0	101134	0.14	Human skin	Host associated - Human
			7000000031.a:SRS019016_WUGC_scaffold_7266	11193	0	21908	0.22
			7000000031.a:SRS019016_WUGC_scaffold_7266	7926	0	14270	0.08
			7000000031.a:SRS019016_WUGC_scaffold_7266	7169	0	12478	1.05
			7000000031.a:SRS019016_WUGC_scaffold_7266	3892	0	7680	0.05
			7000000031.a:SRS019016_WUGC_scaffold_7266	4025	0	7388	0.47
			7000000031.a:SRS019016_WUGC_scaffold_7266	2968	0	5850	0.1
			7000000031.a:SRS019016_WUGC_scaffold_7266	1429	0	2592	0.69
			7000000031.a:SRS019016_WUGC_scaffold_7266	1139	0	1322	0.35
			7000000031.a:SRS019016_WUGC_scaffold_7266	526	0	1000	0.19
			7000000031.a:SRS019016_WUGC_scaffold_7266	552	0	736	1.27
			7000000031.a:SRS019016_WUGC_scaffold_7266	378	4.19e-157	628	1.31
			7000000031.a:SRS019016_WUGC_scaffold_7266	218	5.85e-54	248	5.7
			7000000031.a:SRS019016_WUGC_scaffold_7266	66	3.95e-18	116	0
			7000000031.a:SRS019016_WUGC_scaffold_7266	63	4.81e-17	112	3.08
			7000000031.a:SRS019016_WUGC_scaffold_7266	66	5.86e-16	108	3.03
			7000000031.a:SRS019016_WUGC_scaffold_7266	55	8.7e-14	100	0
			7000000031.a:SRS019016_WUGC_scaffold_7266	178	3.04e-13	98	3.31
			7000000031.a:SRS019016_WUGC_scaffold_7266	178	1.29e-11	92	3.31
			7000000031.a:SRS019016_WUGC_scaffold_7266	132	6.69e-09	82	7.46
			7000000031.a:SRS019016_WUGC_scaffold_7266	77	2.33e-08	80	4.94
			7000000031.a:SRS019016_WUGC_scaffold_7266	40	2.33e-08	80	0
			7000000031.a:SRS019016_WUGC_scaffold_7266	114	8.15e-08	78	7.5
			7000000031.a:SRS019016_WUGC_scaffold_7266	59	4.22e-05	68	8.47
			7000000031.a:SRS019016_WUGC_scaffold_7266	85	0.000514	64	10.59
			7000000031.a:SRS019016_WUGC_scaffold_7266	95	0.00179	62	1.04
			7000000031.a:SRS019016_WUGC_scaffold_7266	85	0.00626	60	0
			7000000031.a:SRS019016_WUGC_scaffold_7266	110	0.02	58	2.65
			7000000031.a:SRS019016_WUGC_scaffold_7266	97	0.02	58	13.33
			7000000031.a:SRS019016_WUGC_scaffold_7266	73	0.08	56	0
			7000000031.a:SRS019016_WUGC_scaffold_7266	71	0.08	56	2.78
			7000000031.a:SRS019016_WUGC_scaffold_7266	115	0.08	56	14.52
			7000000031.a:SRS019016_WUGC_scaffold_7266	71	0.08	56	2.78
			7000000031.a:SRS019016_WUGC_scaffold_7266	86	0.08	56	5.68
			7000000031.a:SRS019016_WUGC_scaffold_7266	44	0.08	56	2.22
			7000000031.a:SRS019016_WUGC_scaffold_7266	111	0.27	54	5.26
			7000000031.a:SRS019016_WUGC_scaffold_7266	91	0.27	54	4.3
			7000000031.a:SRS019016_WUGC_scaffold_7266	30	3.25	50	0
			7000000031.a:SRS019016_WUGC_scaffold_7266	40	3.25	50	0
10SEY	44057	Staphylococcus phage phiNM3	7000000101.a:SRS018978_WUGC_scaffold_10915	1796	0	1948	0.55	Human retroauricular crease	Host associated - Human
			7000000101.a:SRS018978_WUGC_scaffold_10915	664	5.2e-131	530	0.6
			7000000101.a:SRS018978_WUGC_scaffold_10915	466	1.31e-81	348	6.61
			7000000101.a:SRS018978_WUGC_scaffold_10915	406	2.08e-66	292	0.98
			7000000101.a:SRS018978_WUGC_scaffold_10915	237	1.71e-29	156	3.31
			7000000101.a:SRS018978_WUGC_scaffold_10915	75	1.6e-23	134	0
			7000000101.a:SRS018978_WUGC_scaffold_10915	157	2.22e-15	104	0
			7000000101.a:SRS018978_WUGC_scaffold_10915	120	1.15e-12	94	3.25
			7000000101.a:SRS018978_WUGC_scaffold_10915	38	0.08	54	2.56
10SEY	43445	Staphylococcus phage phiRS7	7000000730.a:SRS058182_LANL_scaffold_10424	5727	0	8338	0.26	Human skin	Host associated - Human
7FEY	20166	Staphylococcus phage phiRS7	7000000602.a:SRS024424_LANL_scaffold_1227	1867	0	878	1.7	Human nares	Host associated - Human
			7000000602.a:SRS024424_LANL_scaffold_1227	284	6.85e-18	112	4.45
			7000000602.a:SRS024424_LANL_scaffold_1227	185	5.26e-13	94	0
			7000000602.a:SRS024424_LANL_scaffold_1227	255	9.52e-10	82	1.56
			7000000602.a:SRS024424_LANL_scaffold_1227	57	5.63	46	6.78
7FEY	10831	Staphylococcus phage phiRS7	7000000198.a:C763250	3031	0	1566	4.18	Human retroauricular crease	Host associated - Human
			7000000198.a:C763250	1203	0	1306	0
			7000000198.a:C763250	127	7.58e-08	74	0
			7000000198.a:C763250	316	1.12e-05	66	3.73
7FEY	6507	Staphylococcus phage phiRS7	7000000106.a:SRS024620_LANL_scaffold_152	360	6.3e-38	184	0	Human retroauricular crease	Host associated - Human
2FEY	8651	Staphylococcus phage phiSauS-IPLA88	7000000106.a:SRS024620_LANL_scaffold_152	3451	0	1744	5.27	Human retroauricular crease	Host associated - Human
			7000000106.a:SRS024620_LANL_scaffold_152	2506	0	1314	2.42
2FEY	15787	Staphylococcus phage PT1028	7000000034.a:SRS019015_WUGC_scaffold_4510	1903	0	1940	0.42	Human skin	Host associated - Human
			7000000034.a:SRS019015_WUGC_scaffold_4510	917	0	992	0.87
			7000000034.a:SRS019015_WUGC_scaffold_4510	573	1.98e-156	622	0.17
			7000000034.a:SRS019015_WUGC_scaffold_4510	682	5.35e-37	182	2.47
			7000000034.a:SRS019015_WUGC_scaffold_4510	59	0.1	52	0
10SEY	13657	Staphylococcus phage vB_SepiS-phiIPLA5	7000000212.a:C1369276	5809	0	5410	1.17	Human retroauricular crease	Host associated - Human
			7000000212.a:C1369276	2874	0	1622	1.55
7FEY	7671	Staphylococcus phage vB_SepiS-phiIPLA7	7000000101.a:SRS018978_WUGC_scaffold_10915	1339	0	1678	1.7	Human retroauricular crease	Host associated - Human
			7000000101.a:SRS018978_WUGC_scaffold_10915	669	2.95e-125	506	0.3
			7000000101.a:SRS018978_WUGC_scaffold_10915	326	7.41e-114	464	0.91
			7000000101.a:SRS018978_WUGC_scaffold_10915	143	2.28e-25	138	4.11
			7000000101.a:SRS018978_WUGC_scaffold_10915	50	5.36e-08	74	5.66
7FEY	40473	Staphylococcusphage2638A	7000000688.a:SRS017851_Baylor_scaffold_13473	768	0	1250	0	Human retroauricular crease	Host associated - Human
			7000000688.a:SRS017851_Baylor_scaffold_13473	914	0	918	0.44
			7000000688.a:SRS017851_Baylor_scaffold_13473	686	1.46e-118	484	1.16
			7000000688.a:SRS017851_Baylor_scaffold_13473	398	4.8e-36	180	1.25
10SEY	40962	Streptococcus phage EJ-1	7000000630.a:SRS062427_LANL_scaffold_15544	2433	0	1460	0.94	Human stool	Host associated - Human
			7000000630.a:SRS062427_LANL_scaffold_15544	4498	0	1124	3.99
			7000000630.a:SRS062427_LANL_scaffold_15544	660	6.73e-85	360	7.12
			7000000630.a:SRS062427_LANL_scaffold_15544	455	3.99e-37	184	2.38
			7000000630.a:SRS062427_LANL_scaffold_15544	174	2.36e-08	78	4.49
10SEY	6027	Streptococcus phage EJ-1	7000000583.a:SRS019974_Baylor_scaffold_11770	2132	0	2886	0.42	Tongue dorsum	Host associated - Human
			7000000583.a:SRS019974_Baylor_scaffold_11770	1436	0	1392	1.11
			7000000583.a:SRS019974_Baylor_scaffold_11770	847	0	1304	0.12
			7000000583.a:SRS019974_Baylor_scaffold_11770	343	2.17e-119	484	0.87
			7000000583.a:SRS019974_Baylor_scaffold_11770	276	8.08e-106	434	1.09	Tongue dorsum	Host associated - Human
10SEY	14951	Streptococcus phage PH15	7000000029.a:SRS042131_WUGC_scaffold_62967	7195	0	11184	0.17
			7000000029.a:SRS042131_WUGC_scaffold_62967	3925	0	5226	0.41
			7000000029.a:SRS042131_WUGC_scaffold_62967	1360	0	2132	0.22
			7000000029.a:SRS042131_WUGC_scaffold_62967	178	5.78e-49	226	0
			7000000029.a:SRS042131_WUGC_scaffold_62967	149	8.59e-09	78	0
			7000000029.a:SRS042131_WUGC_scaffold_62967	160	0.00805	56	3.68
9FEY	33961	Synechococcus phage S-CBS3	2044078011.a:XylAfBL_contig00732	5945	0	4134	2.93	Xyleborus affinis microbial communities from Bern, Switzerland, sample of larvae	Host associated - Other
			2044078011.a:XylAfBL_contig00732	3844	0	2134	2.08
			2044078011.a:XylAfBL_contig00732	2415	0	1246	2.01
			2044078011.a:XylAfBL_contig00732	1133	1.82e-135	546	1.66
			2044078011.a:XylAfBL_contig00732	135	4.03e-17	110	0
10SEY	6187	Salmonella phage FSLSP-058	3300003757.a:Ga0041910_1001443	2633	0	3650	0.64	Wastewater bioreactor microbial communities from Cape Town, South Africa	Terrestrial
			3300003757.a:Ga0041910_1001443	3346	0	3346	0.76
			3300003757.a:Ga0041910_1001443	274	2.23e-62	274	6.55
			3300003757.a:Ga0041910_1001443	162	5.61e-32	162	0.58
			3300003757.a:Ga0041910_1001443	48	0.49	48	3.16
			3300003757.a:Ga0041910_1001443	44	6	44	8.14
8AXEY	16869	Thermus phage phiOH2	7000000101.a:SRS018978_WUGC_scaffold_13759	58	2e-17	110	0	Human retroauricular crease	Host associated - Human
2AXEY	5137	Vibrio phage vB_VpaM_MAR	7000000312.a:C3317034	1643	4.06e-115	468	2.76	Human tongue dorsum	Host associated - Human
			7000000312.a:C3317034	906	5.67e-31	158	2.83
			7000000312.a:C3317034	104	6.47e-05	62	2.8
3SEY	45342	Streptococcus phage 20617	7000000622.a:SRS077736_LANL_scaffold_36647	14038	0	16796	0.45	Human tongue dorsum	Host associated - Human
			7000000622.a:SRS077736_LANL_scaffold_36647	8643	0	13074	0.45
			7000000622.a:SRS077736_LANL_scaffold_36647	2177	0	2288	0.78
			7000000622.a:SRS077736_LANL_scaffold_36647	733	0	1056	0
			7000000622.a:SRS077736_LANL_scaffold_36647	1122	0	784	1.68
			7000000622.a:SRS077736_LANL_scaffold_36647	348	2.6e-122	498	1.14
			7000000622.a:SRS077736_LANL_scaffold_36647	299	1.54e-74	322	0
			7000000622.a:SRS077736_LANL_scaffold_36647	260	7.96e-72	312	0.77
			7000000622.a:SRS077736_LANL_scaffold_36647	215	7.46e-66	290	0
			7000000622.a:SRS077736_LANL_scaffold_36647	272	4.41e-56	254	13.49
			7000000622.a:SRS077736_LANL_scaffold_36647	130	2.44e-40	196	2.99
			7000000622.a:SRS077736_LANL_scaffold_36647	115	4.71e-24	136	5.08
			7000000622.a:SRS077736_LANL_scaffold_36647	110	1.65e-23	134	8.33
			7000000622.a:SRS077736_LANL_scaffold_36647	99	3.18e-07	74	16.35
			7000000622.a:SRS077736_LANL_scaffold_36647	46	0.000575	62	4.17
			7000000622.a:SRS077736_LANL_scaffold_36647	56	0.02	56	0
			7000000622.a:SRS077736_LANL_scaffold_36647	43	0.09	54	2.27
			7000000622.a:SRS077736_LANL_scaffold_36647	32	0.09	54	0
			7000000622.a:SRS077736_LANL_scaffold_36647	29	3.63	48	0
3SEY	44379	Salmonella phage BP12C	3300001096.a:JGI11944J13513_1003723	4528	0	2042	2.53	Human tongue dorsum	Host associated - Human
			3300001096.a:JGI11944J13513_1003723	729	1.51e-55	252	5.4
			3300001096.a:JGI11944J13513_1003723	321	1.72e-10	86	7.19
			3300001096.a:JGI11944J13513_1003723	106	1.09e-06	72	6.48
3SEY	42828	Staphylococcus phage IME_SA4	7000000101.a:SRS018978_WUGC_scaffold_10915	1796	0	2128	0.55	Human retroauricular crease	Host associated - Human
			7000000101.a:SRS018978_WUGC_scaffold_10915	676	4.42e-176	696	0
			7000000101.a:SRS018978_WUGC_scaffold_10915	675	9.75e-153	610	3.68
			7000000101.a:SRS018978_WUGC_scaffold_10915	508	1.36e-125	510	2.7
			7000000101.a:SRS018978_WUGC_scaffold_10915	462	1.89e-117	480	1.51
			7000000101.a:SRS018978_WUGC_scaffold_10915	418	4.16e-75	324	1.89
			7000000101.a:SRS018978_WUGC_scaffold_10915	221	1.77e-35	178	2.68
			7000000101.a:SRS018978_WUGC_scaffold_10915	167	3.42e-19	118	1.19
			7000000101.a:SRS018978_WUGC_scaffold_10915	47	0.00661	58	0
			7000000101.a:SRS018978_WUGC_scaffold_10915	36	0.28	52	0
3SEY	31602	Pseudomonas phage phiCTX	3300001594.a:Draft_10005591	5624	0	10286	0.05	Wastewater microbial communities from Syncrude, Ft. McMurray, Alberta - Microbes in water sample from Medicine Hat oil field	Terrestrial
			3300001594.a:Draft_10005591	2661	0	3548	3.01
			3300001594.a:Draft_10005591	1134	0	1640	0.79
			3300001594.a:Draft_10005591	695	0	1126	0.29
			3300001594.a:Draft_10005591	43	0.06	54	4.55
			3300001594.a:Draft_10005591	43	0.72	50	4.55
			3300001594.a:Draft_10005591	39	2.53	48	0
			3300001594.a:Draft_10005591	31	8.82	46	0
3SEY	21473	Streptococcus phage 315.2	7000000653.a:SRS016740_Baylor_scaffold_34762	12671	0	16584	0.19	Human tongue dorsum	Host associated - Human
			7000000653.a:SRS016740_Baylor_scaffold_34762	432	5.97e-76	326	1.37
			7000000653.a:SRS016740_Baylor_scaffold_34762	143	6.83e-12	90	0
			7000000653.a:SRS016740_Baylor_scaffold_34762	211	2.9e-10	84	1.88
			7000000653.a:SRS016740_Baylor_scaffold_34762	102	0.49	50	5.71
3SEY	18598	Thermus phage phiOH2	3300001594.a:Draft_10002704	9440	0	7074	2.61	Wastewater microbial communities from Syncrude, Ft. McMurray, Alberta - Microbes in water sample from Medicine Hat oil field	Terrestrial
			3300001594.a:Draft_10002704	2112	0	2656	0.75
			3300001594.a:Draft_10002704	482	4.51e-159	632	0.62
			3300001594.a:Draft_10002704	761	7.17e-125	506	1.82
			3300001594.a:Draft_10002704	562	1.14e-71	310	8.19
			3300001594.a:Draft_10002704	70	1.3e-07	74	0
3SEY	13361	Streptococcus phage phiARI0468_1	7000000283.a:C2743324	6191	0	8728	1.3	Human tongue dorsum	Host associated - Human
			7000000283.a:C2743324	340	5.87e-118	480	0
			7000000283.a:C2743324	132	1.3e-37	184	0
			7000000283.a:C2743324	72	7.68e-09	78	0
3SEY	12559	Vibrio phage VP882	3300000053.a:Draft_c011901	8924	0	14418	0.8	Coal bed methane well microbial communities from Alberta, Canada	Terrestrial
			3300000053.a:Draft_c011901	2455	0	3696	0.37
			3300000053.a:Draft_c011901	34	1	48	0
3SEY	7738	Staphylococcus phage PH15	7000000688.a:SRS017851_Baylor_scaffold_13473	1745	0	2814	0.17	Human retroauricular crease	Host associated - Human
			7000000688.a:SRS017851_Baylor_scaffold_13473	1382	0	1994	0.14
			7000000688.a:SRS017851_Baylor_scaffold_13473	311	5.77e-14	96	0.96
			7000000688.a:SRS017851_Baylor_scaffold_13473	34	0.62	48	0
			7000000688.a:SRS017851_Baylor_scaffold_13473	26	2.15	46	0
3SEY	3463	Pseudomonas phage phiAH14a	3300002502.a:C687J35174_10011837	2935	0	3788	0.81	Soil microbial communities from Rifle, Colorado - Rifle CSP2_plank highO2_0.1 (Uranium-contaminated soil microbial communities from Rifle, Colorado - Rifle	Terrestrial
			3300002502.a:C687J35174_10011837	126	3.13e-32	162	0.79
10SEY	39659	Staphylococcus phage StB20	7000000101.a:SRS018978_WUGC_scaffold_13759	9134	0	9296	1.19	Human retroauricular crease	Host associated - Human
			7000000101.a:SRS018978_WUGC_scaffold_13759	1297	0	784	0.77
			7000000101.a:SRS018978_WUGC_scaffold_13759	848	7.43e-97	404	3.12

## Sheet: Han and HMP mapped to contigs
	HMP data
	Sample	Reference length	Consensus length	Total read count	Average coverage	Taxonomic affiliation
	7F	15604	803	8	0.05	Lactobacillus phage A2
	7F	9665	342	4	0.04	Lactobacillus phage A2
	9S	45052	351	4	0.00912	Staphylococcus phage 6ec
	3S	42828	479	6	0.01	Staphylococcus phage IME_SA4
	3S	7738	2419	29	0.43	Staphylococcus phage PH15
	7AX	141510	5051	50	0.04	Staphylococcus phage phiIPLA-C1C
	7F	10831	103	1	0.0096	Staphylococcus phage phiRS7
	10S	43445	990	10	0.02	Staphylococcus phage phiRS7
	7F	8651	559	7	0.08	Staphylococcus phage phiSauS-IPLA88
	2F	15787	533	8	0.05	Staphylococcus phage PT1028
	3S	10983	2456	25	0.26	Staphylococcus phage StB20
	7F	20227	1492	16	0.09	Staphylococcus phage StB20
	3S	32150	1610	17	0.06	Staphylococcus phage Stb20
	3S	3455	824	11	0.35	Staphylococcus phage StB20
	10F	37243	2311	31	0.1	Staphylococcus phage StB20
	3S	4037	101	1	0.03	Staphylococcus phage StB20
	8F	41536	9171	106	0.28	Staphylococcus phage StB20
	9S	41553	3605	41	0.11	Staphylococcus phage StB20
	7S	41944	366	4	0.01	Staphylococcus phage StB20
	9F	41981	3297	36	0.1	Staphylococcus phage StB20
	10AX	42205	460	4	0.01	Staphylococcus phage StB20
	10S	5309	114	1	0.02	Staphylococcus phage Stb20
	7F	6750	86	1	0.01	Staphylococcus phage StB20
	3S	7213	293	3	0.05	Staphylococcus phage StB20
	10S	13657	190	2	0.01	Staphylococcus phage vB_SepiS-phiIPLA5
	10S	6713	805	12	0.19	Staphylococcus phage vB_SepiS-phiIPLA5
	10S	7671	596	8	0.11	Staphylococcus phage vB_SepiS-phiIPLA7
	8AX	16869	1461	18	0.11	Thermus phage phiOH2
	2AX	5137	4615	86	2.09	Vibrio phage vB_VpaM_MAR
	Hannigan data
	Sample	Reference length	Consensus length	Total read count	Average coverage	Taxonomic affiliation
	3F	18166	940	101	0.13	Bacillus phage BtCS33
	10S	17807	1264	75	0.09	Bacillus phage Fah
	9AX	43032	2543	145	0.08	Bacillus phage Fah
	8F	62444	2754	152	0.05	Bacillus phage Grass
	7S	26959	1118	80	0.07	Bacillus phage phBC6A52
	3F	35599	1774	101	0.06	Bacillus phage phBC6A52
	7F	48462	2755	335	0.17	Bacillus phage phBC6A52
	8AX	40770	963	26	0.07	Burkholderia phage Bcep176
	2AX	6598	1670	47	0.35	Burkholderia phage BcepB1A
	9F	50879	13891	3612	7.89	Cellulophaga phage phiSM
	10S	55049	4077	416	0.18	Clostridium phage phiMMP02
	3F	16891	36	2	0.00296	Enterobacteria phage HK446
	2F	41737	6950	848	2.12	Enterobacteria phage HK446
	8S	6998	146	14	0.04	Enterobacteria phage mEp235
	2AX	14890	125	20	0.03	Enterobacteria phage mEp235
	8F	6929	496	32	0.1	Enterobacteria phage mEp235
	9F	33218	13848	953	0.77	Enterobacteria phage YYZ-2008
	10S	5977	545	27	0.11	Halomonas phage phiHAP-1
	7F	9665	5484	185	1.91	Lactobacillus phage A2
	7F	15604	14012	1027	8.09	Lactobacillus phage A2
	10S	32668	2102	131	0.09	Lactobacillus phage Lrm1
	10F	23443	3962	89	0.25	Lactoccocus phage WP-2
	7S	13914	566	34	0.05	Listeria phage LP-101
	7S	13110	3913	6705	31.13	Mycobacterium phage Che9d
	7S	7278	2006	224	0.7	Mycobacterium phage DNAIII
	7S	46962	8722	542	0.25	Mycobacterium phage Fredward
	3F	70599	3816	213	0.07	Paenibacillus phage Davies
	8F	14482	50	2	0.00331	Pseudomonas phage Ab31
	10AX	38064	54	4	0.00252	Pseudomonas phage Ab31
	2AX	38191	68	14	0.00793	Pseudomonas phage Ab31
	9AX	38103	118	52	0.03	Pseudomonas phage Ab31
	8F	11432	93	153	0.37	Pseudomonas phage Ab31
	10S	17391	1108	206	0.25	Pseudomonas phage D3112
	8F	10357	24	1	0.00232	Pseudomonas phage JBD24
	3F	12395	27	2	0.00371	Pseudomonas phage JBD24
	8S	10298	33	6	0.01	Pseudomonas phage JBD24
	7S	36350	175	9	0.01	Pseudomonas phage JBD24
	8AX	26134	192	11	0.00995	Pseudomonas phage JBD24
	7AX	36416	250	13	0.01	Pseudomonas phage JBD24
	9F	36160	108	26	0.03	Pseudomonas phage JBD24
	8S	24971	103	36	0.03	Pseudomonas phage JBD24
	3S	36505	353	104	0.08	Pseudomonas phage JBD24
	7F	37302	1143	719	1.33	Pseudomonas phage JBD24
	3S	3463	1755	181	4.87	Pseudomonas phage phiAH14a
	3S	31602	17108	2146	2.73	Pseudomonas phage phiCTX
	3F	53712	24	1	0.000484	Pseudomonas phage phiPSA1
	10AX	5467	22	1	0.00366	Pseudomonas phage phiPSA1
	7F	21262	20	1	0.000941	Pseudomonas phage phiPSA1
	8S	10286	19	1	0.00194	Pseudomonas phage phiPSA1
	10AX	2852	18	1	0.00631	Pseudomonas phage phiPSA1
	3S	34508	16	1	0.000493	Pseudomonas phage phiPSA1
	7AX	49489	44	2	0.000889	Pseudomonas phage phiPSA1
	9AX	22668	42	2	0.00185	Pseudomonas phage phiPSA1
	10F	49390	33	2	0.000668	Pseudomonas phage phiPSA1
	8F	9149	75	3	0.00831	Pseudomonas phage phiPSA1
	2AX	34785	69	3	0.00201	Pseudomonas phage phiPSA1
	8AX	48904	55	4	0.00196	Pseudomonas phage phiPSA1
	9S	5020	50	4	0.02	Pseudomonas phage phiPSA1
	7F	21581	95	5	0.00505	Pseudomonas phage phiPSA1
	8F	5947	90	6	0.02	Pseudomonas phage phiPSA1
	7F	11347	146	7	0.01	Pseudomonas phage phiPSA1
	7F	49331	63	12	0.00519	Pseudomonas phage phiPSA1
	10F	6094	261	15	0.19	Pseudomonas phage phiPSA1
	8F	5572	348	31	0.12	Pseudomonas phage phiPSA1
	8S	6650	191	50	0.37	Pseudomonas phage phiPSA1
	9AX	7508	185	91	0.39	Pseudomonas phage phiPSA1
	9F	15565	2343	160	0.44	Pseudomonas phage phiPSA1
	3F	57508	13852	997	0.93	Pseudomonas phage phiPSA1
	2F	6653	1647	39	0.3	Ralstonia phage RSY1
	2F	32618	1873	104	0.07	Ralstonia phage RSY1
	7S	22381	6024	442	0.44	Rhodococcus phage REQ3
	2F	5728	1257	30	0.33	Rhodothermus phage RM378
	3S	44379	7619	380	0.26	Salmonella phage BP12C
	10S	6187	3330	260	1.17	Salmonella phage FSLSP-058
	10F	6263	25	1	0.00383	Salmonella phage SEN34
	7F	6607	55	2	0.00832	Salmonella phage SEN34
	7AX	44202	1954	129	0.06	Salmonella phage SEN34
	7F	17478	9827	392	2.54	Staphylococcus phage 2368A
	2AX	12810	11768	2217	22.07	Staphylococcus phage 2368A
	7S	20117	5500	101	0.63	Staphylococcus phage 6ec
	9S	45052	15482	330	0.63	Staphylococcus phage 6ec
	10F	6955	1421	37	0.37	Staphylococcus phage CNPH82
	3S	42828	24626	827	2.13	Staphylococcus phage IME_SA4
	3S	7738	7475	2082	34.86	Staphylococcus phage PH15
	10F	41090	2582	168	0.09	Staphylococcus phage phiETA
	7S	16752	1250	47	0.08	Staphylococcus phage phiETA3
	7S	17786	1640	65	0.14	Staphylococcus phage phiETA3
	7AX	141510	13729	1191	0.23	Staphylococcus phage phiIPLA-C1C
	10S	44057	9924	521	0.72	Staphylococcus phage phiNM3
	7F	6507	928	55	0.76	Staphylococcus phage phiRS7
	7F	10831	2545	110	0.74	Staphylococcus phage phiRS7
	7F	43467	4562	115	0.13	Staphylococcus phage phiRS7
	7F	20166	10146	557	3.43	Staphylococcus phage phiRS7
	10S	43445	30541	1126	2.62	Staphylococcus phage phiRS7
	10S	13657	4776	2008	17.13	Staphylococcus phage phiRS7
	7S	16872	1359	12562	29.32	Staphylococcus phage phiRS7
	7F	8651	8176	1935	25.24	Staphylococcus phage phiSauS-IPLA88
	2F	15787	9785	822	6.49	Staphylococcus phage PT1028
	8AX	5240	141	1	0.03	Staphylococcus phage Stb20
	10F	38959	164	5	0.02	Staphylococcus phage StB20
	8AX	41764	730	11	0.03	Staphylococcus phage StB20
	3S	7213	3207	50	0.84	Staphylococcus phage StB20
	3S	4037	1613	72	2.27	Staphylococcus phage StB20
	10S	5309	1950	80	2	Staphylococcus phage Stb20
	7S	41944	3459	85	0.27	Staphylococcus phage StB20
	7F	6750	2868	210	3.79	Staphylococcus phage StB20
	10S	39659	8875	215	0.49	Staphylococcus phage StB20
	3S	3455	3313	349	12.15	Staphylococcus phage StB20
	10AX	42205	2824	459	1.43	Staphylococcus phage StB20
	7F	20227	9775	485	3.08	Staphylococcus phage StB20
	3S	10983	8895	614	7.34	Staphylococcus phage StB20
	3S	32150	15244	952	3.63	Staphylococcus phage Stb20
	10F	37243	9901	1291	4.56	Staphylococcus phage StB20
	9F	41981	34837	1713	5.52	Staphylococcus phage StB20
	9S	41553	24360	1779	5.36	Staphylococcus phage StB20
	8F	41536	25951	4172	13.24	Staphylococcus phage StB20
	10S	6713	3635	418	7.76	Staphylococcus phage vB_SepiS-phiIPLA5
	2AX	5137	5125	1342	34.29	Staphylococcus phage vB_SepiS-phiIPLA5
	7F	40473	30313	3014	9.57	Staphylococcusphage2638A
	3S	45342	3957	164	0.11	Streptococcus phage 20617
	3S	21473	2043	88	0.12	Streptococcus phage 315.2
	10S	6027	557	22	0.1	Streptococcus phage EJ-1
	10S	40962	2558	146	0.08	Streptococcus phage EJ-1
	10S	14951	941	46	0.07	Streptococcus phage PH15
	3S	13361	1093	41	0.09	Streptococcus phage phiARI0468_1
	9F	33961	13000	1556	2.85	Synechococcus phage S-CBS3
	8AX	16869	9229	301	2.08	Thermus phage phiOH2
	10S	7671	5385	277	4.36	Vibrio phage vB_VpaM_MAR
	3S	12559	5574	547	0.96	Vibrio phage VP882
	3S	18598	7285	663	0.79	Vibrio phage VP882

## Sheet: Oh RA SRR codes
SRR1620994.fastq	SRP002480
SRR1621011.fastq	SRP002480
SRR1622818.fastq	SRP002480
SRR1622841.fastq	SRP002480
SRR1622854.fastq	SRP002480
SRR1622877.fastq	SRP002480
SRR1622878.fastq	SRP002480
SRR1622879.fastq	SRP002480
SRR1622880.fastq	SRP002480
SRR1622896.fastq	SRP002480
SRR1622897.fastq	SRP002480
SRR1622918.fastq	SRP002480
SRR1622919.fastq	SRP002480
SRR1623050.fastq	SRP002480
SRR1623158.fastq	SRP002480
SRR1623159.fastq	SRP002480
SRR1623160.fastq	SRP002480
SRR1623161.fastq	SRP002480
SRR1623162.fastq	SRP002480
SRR1623163.fastq	SRP002480
SRR1624810.fastq	SRP002480
SRR1624811.fastq	SRP002480
SRR1624812.fastq	SRP002480
SRR1624813.fastq	SRP002480
SRR1624814.fastq	SRP002480
SRR1624815.fastq	SRP002480
SRR1624816.fastq	SRP002480
SRR1624817.fastq	SRP002480
SRR1624818.fastq	SRP002480
SRR1631097.fastq	SRP002480
SRR1631098.fastq	SRP002480
SRR1631099.fastq	SRP002480
SRR1631100.fastq	SRP002480
SRR1631101.fastq	SRP002480
SRR1631102.fastq	SRP002480
SRR1631366.fastq	SRP002480
SRR1631367.fastq	SRP002480
SRR1631368.fastq	SRP002480
SRR1631369.fastq	SRP002480
SRR1631370.fastq	SRP002480
SRR1631371.fastq	SRP002480
SRR1631500.fastq	SRP002480
SRR1631501.fastq	SRP002480
SRR1631502.fastq	SRP002480
SRR1631503.fastq	SRP002480
SRR1631504.fastq	SRP002480
SRR1631505.fastq	SRP002480
SRR1632302.fastq	SRP002480
SRR1632303.fastq	SRP002480
SRR1632304.fastq	SRP002480
SRR1632305.fastq	SRP002480
SRR1632306.fastq	SRP002480
SRR1632307.fastq	SRP002480
SRR1632412.fastq	SRP002480
SRR1632413.fastq	SRP002480
SRR1632414.fastq	SRP002480
SRR1632415.fastq	SRP002480
SRR1632416.fastq	SRP002480
SRR1632417.fastq	SRP002480
SRR1632822.fastq	SRP002480
SRR1632823.fastq	SRP002480
SRR1632824.fastq	SRP002480
SRR1632825.fastq	SRP002480
SRR1632826.fastq	SRP002480
SRR1632827.fastq	SRP002480
SRR1632828.fastq	SRP002480
SRR1633153.fastq	SRP002480
SRR1633154.fastq	SRP002480
SRR1633155.fastq	SRP002480
SRR1633156.fastq	SRP002480
SRR1633157.fastq	SRP002480
SRR1633158.fastq	SRP002480
SRR3181901.fastq	SRP002480
SRR3181902.fastq	SRP002480
SRR3181903.fastq	SRP002480
SRR3182043.fastq	SRP002480
SRR3182044.fastq	SRP002480
SRR3182045.fastq	SRP002480
SRR3182303.fastq	SRP002480
SRR3182304.fastq	SRP002480
SRR3182305.fastq	SRP002480
SRR3183293.fastq	SRP002480
SRR3183294.fastq	SRP002480
SRR3183295.fastq	SRP002480
SRR3183296.fastq	SRP002480
SRR3183497.fastq	SRP002480
SRR3183498.fastq	SRP002480
SRR3183499.fastq	SRP002480
SRR3183500.fastq	SRP002480
SRR3183501.fastq	SRP002480
SRR3183604.fastq	SRP002480
SRR3183605.fastq	SRP002480
SRR3183606.fastq	SRP002480
SRR3183796.fastq	SRP002480
SRR3183797.fastq	SRP002480
SRR3183798.fastq	SRP002480
SRR3183799.fastq	SRP002480
SRR3183800.fastq	SRP002480
SRR3183905.fastq	SRP002480
SRR3183906.fastq	SRP002480
SRR3183907.fastq	SRP002480
SRR3183908.fastq	SRP002480
SRR3184012.fastq	SRP002480
SRR3184013.fastq	SRP002480
SRR3184250.fastq	SRP002480
SRR3184251.fastq	SRP002480
SRR3184343.fastq	SRP002480
SRR3184344.fastq	SRP002480
SRR3184387.fastq	SRP002480
SRR3184388.fastq	SRP002480
SRR3184504.fastq	SRP002480
SRR3184505.fastq	SRP002480
SRR3184832.fastq	SRP002480
SRR3184833.fastq	SRP002480
SRR3184834.fastq	SRP002480
SRR3184835.fastq	SRP002480
SRR3184836.fastq	SRP002480
SRR3184887.fastq	SRP002480
SRR3184888.fastq	SRP002480
SRR3184889.fastq	SRP002480
SRR3184890.fastq	SRP002480
SRR3184891.fastq	SRP002480
SRR3184957.fastq	SRP002480
SRR3184958.fastq	SRP002480
SRR3184959.fastq	SRP002480
SRR3184960.fastq	SRP002480
SRR3184961.fastq	SRP002480
SRR3185161.fastq	SRP002480
SRR3185162.fastq	SRP002480
SRR3185163.fastq	SRP002480
SRR3185164.fastq	SRP002480
SRR3185165.fastq	SRP002480
SRR3187095.fastq	SRP002480
SRR3187183.fastq	SRP002480
SRR3187184.fastq	SRP002480
SRR3187185.fastq	SRP002480
SRR3187186.fastq	SRP002480
SRR3187187.fastq	SRP002480
SRR3187449.fastq	SRP002480
SRR3188128.fastq	SRP002480
SRR3188745.fastq	SRP002480
SRR3188746.fastq	SRP002480
SRR3188747.fastq	SRP002480
SRR3188748.fastq	SRP002480
SRR3188749.fastq	SRP002480
SRR3189165.fastq	SRP002480
SRR3189166.fastq	SRP002480
SRR3189167.fastq	SRP002480
SRR3189168.fastq	SRP002480
SRR3189169.fastq	SRP002480
SRR3191622.fastq	SRP002480
SRR3191623.fastq	SRP002480
SRR3191624.fastq	SRP002480
SRR3191625.fastq	SRP002480
SRR3191626.fastq	SRP002480

## Sheet: Chng RA SRR codes
SRR1950687.fastq	SRP056821
SRR1950689.fastq	SRP056821
SRR1950691.fastq	SRP056821
SRR1950693.fastq	SRP056821
SRR1950697.fastq	SRP056821
SRR1950698.fastq	SRP056821
SRR1950699.fastq	SRP056821
SRR1950700.fastq	SRP056821
SRR1950703.fastq	SRP056821
SRR1950704.fastq	SRP056821
SRR1950705.fastq	SRP056821
SRR1950706.fastq	SRP056821
SRR1950711.fastq	SRP056821
SRR1950720.fastq	SRP056821
SRR1950721.fastq	SRP056821
SRR1950722.fastq	SRP056821
SRR1950723.fastq	SRP056821
SRR1950724.fastq	SRP056821
SRR1950737.fastq	SRP056821
SRR1950738.fastq	SRP056821
SRR1950740.fastq	SRP056821
SRR1950741.fastq	SRP056821
SRR1950742.fastq	SRP056821
SRR1950743.fastq	SRP056821
SRR1950744.fastq	SRP056821
SRR1950745.fastq	SRP056821
SRR1950750.fastq	SRP056821
SRR1950751.fastq	SRP056821
SRR1950756.fastq	SRP056821
SRR1950757.fastq	SRP056821
SRR1950758.fastq	SRP056821
SRR1950763.fastq	SRP056821
SRR1950764.fastq	SRP056821
SRR1950765.fastq	SRP056821
SRR1950766.fastq	SRP056821
SRR1950772.fastq	SRP056821
SRR1950773.fastq	SRP056821
SRR1950774.fastq	SRP056821
SRR1950775.fastq	SRP056821
SRR1950782.fastq	SRP056821
SRR1950783.fastq	SRP056821
SRR1950784.fastq	SRP056821
SRR1950785.fastq	SRP056821
SRR1950787.fastq	SRP056821
SRR1950788.fastq	SRP056821

## Sheet: Hannigan SRR codes
SRR1646957.fastq	SRP049645
SRR1646958.fastq	SRP049645
SRR1646959.fastq	SRP049645
SRR1646960.fastq	SRP049645
SRR1646961.fastq	SRP049645
SRR1646962.fastq	SRP049645
SRR1646963.fastq	SRP049645
SRR1646964.fastq	SRP049645
SRR1646965.fastq	SRP049645
SRR1646966.fastq	SRP049645
SRR1646967.fastq	SRP049645
SRR1646968.fastq	SRP049645
SRR1646969.fastq	SRP049645
SRR1646970.fastq	SRP049645
SRR1646971.fastq	SRP049645
SRR1646972.fastq	SRP049645
SRR1646973.fastq	SRP049645
SRR1646974.fastq	SRP049645
SRR1646975.fastq	SRP049645
SRR1646976.fastq	SRP049645
SRR1646977.fastq	SRP049645
SRR1646978.fastq	SRP049645
SRR1646979.fastq	SRP049645
SRR1646980.fastq	SRP049645
SRR1646981.fastq	SRP049645
SRR1646982.fastq	SRP049645
SRR1646983.fastq	SRP049645
SRR1646984.fastq	SRP049645
SRR1646985.fastq	SRP049645
SRR1646986.fastq	SRP049645
SRR1646987.fastq	SRP049645
SRR1646988.fastq	SRP049645
SRR1646989.fastq	SRP049645
SRR1646990.fastq	SRP049645
SRR1646991.fastq	SRP049645
SRR1646992.fastq	SRP049645
SRR1646993.fastq	SRP049645
SRR1646994.fastq	SRP049645
SRR1646995.fastq	SRP049645
SRR1646996.fastq	SRP049645
SRR1646997.fastq	SRP049645
SRR1646998.fastq	SRP049645
SRR1646999.fastq	SRP049645
SRR1647000.fastq	SRP049645
SRR1647001.fastq	SRP049645
SRR1647002.fastq	SRP049645
SRR1647003.fastq	SRP049645
SRR1647004.fastq	SRP049645
SRR1647005.fastq	SRP049645
SRR1647006.fastq	SRP049645
SRR1647007.fastq	SRP049645
SRR1647008.fastq	SRP049645
SRR1647009.fastq	SRP049645
SRR1647010.fastq	SRP049645
SRR1647011.fastq	SRP049645
SRR1647012.fastq	SRP049645
SRR1647013.fastq	SRP049645
SRR1647014.fastq	SRP049645
SRR1647015.fastq	SRP049645
SRR1647016.fastq	SRP049645
SRR1647017.fastq	SRP049645
SRR1647018.fastq	SRP049645
SRR1647019.fastq	SRP049645
SRR1647020.fastq	SRP049645
SRR1647021.fastq	SRP049645
SRR1647022.fastq	SRP049645
SRR1647023.fastq	SRP049645
SRR1647024.fastq	SRP049645
SRR1647025.fastq	SRP049645
SRR1647026.fastq	SRP049645
SRR1647027.fastq	SRP049645
SRR1647028.fastq	SRP049645
SRR1647029.fastq	SRP049645
SRR1647030.fastq	SRP049645
SRR1647031.fastq	SRP049645
SRR1647032.fastq	SRP049645
SRR1647033.fastq	SRP049645
SRR1647034.fastq	SRP049645
SRR1647035.fastq	SRP049645
SRR1647036.fastq	SRP049645
SRR1647037.fastq	SRP049645
SRR1647038.fastq	SRP049645
SRR1647039.fastq	SRP049645
SRR1647040.fastq	SRP049645
SRR1647041.fastq	SRP049645
SRR1647042.fastq	SRP049645
SRR1647043.fastq	SRP049645
SRR1647044.fastq	SRP049645
SRR1647045.fastq	SRP049645
SRR1647046.fastq	SRP049645
SRR1647047.fastq	SRP049645
SRR1647048.fastq	SRP049645
SRR1647049.fastq	SRP049645
SRR1647050.fastq	SRP049645
SRR1647051.fastq	SRP049645
SRR1647052.fastq	SRP049645
SRR1647053.fastq	SRP049645
SRR1647054.fastq	SRP049645
SRR1647055.fastq	SRP049645
SRR1647056.fastq	SRP049645
SRR1647057.fastq	SRP049645
SRR1647058.fastq	SRP049645
SRR1647059.fastq	SRP049645
SRR1647060.fastq	SRP049645
SRR1647061.fastq	SRP049645
SRR1647062.fastq	SRP049645
SRR1647063.fastq	SRP049645
SRR1647064.fastq	SRP049645
SRR1647065.fastq	SRP049645
SRR1647066.fastq	SRP049645
SRR1647067.fastq	SRP049645
SRR1647068.fastq	SRP049645
SRR1647069.fastq	SRP049645
SRR1647070.fastq	SRP049645
SRR1647071.fastq	SRP049645
SRR1647072.fastq	SRP049645
SRR1647073.fastq	SRP049645
SRR1647074.fastq	SRP049645
SRR1647075.fastq	SRP049645
SRR1647076.fastq	SRP049645
SRR1647077.fastq	SRP049645
SRR1647078.fastq	SRP049645
SRR1647079.fastq	SRP049645
SRR1647080.fastq	SRP049645
SRR1647081.fastq	SRP049645
SRR1647082.fastq	SRP049645
SRR1647083.fastq	SRP049645
SRR1647084.fastq	SRP049645
SRR1647085.fastq	SRP049645
SRR1647086.fastq	SRP049645
SRR1647087.fastq	SRP049645
SRR1647088.fastq	SRP049645
SRR1647089.fastq	SRP049645
SRR1647090.fastq	SRP049645
SRR1647091.fastq	SRP049645
SRR1647092.fastq	SRP049645
SRR1647093.fastq	SRP049645
SRR1647094.fastq	SRP049645
SRR1647095.fastq	SRP049645
SRR1647096.fastq	SRP049645
SRR1647097.fastq	SRP049645
SRR1647098.fastq	SRP049645
SRR1647099.fastq	SRP049645
SRR1647100.fastq	SRP049645
SRR1647101.fastq	SRP049645
SRR1647102.fastq	SRP049645
SRR1647103.fastq	SRP049645
SRR1647104.fastq	SRP049645
SRR1647105.fastq	SRP049645
SRR1647106.fastq	SRP049645
SRR1647107.fastq	SRP049645
SRR1647108.fastq	SRP049645
SRR1647109.fastq	SRP049645
SRR1647110.fastq	SRP049645
SRR1647111.fastq	SRP049645
SRR1647112.fastq	SRP049645
SRR1647113.fastq	SRP049645
SRR1647114.fastq	SRP049645
SRR1647115.fastq	SRP049645
SRR1647116.fastq	SRP049645
SRR1647117.fastq	SRP049645
SRR1647118.fastq	SRP049645
SRR1647119.fastq	SRP049645
SRR1647120.fastq	SRP049645
SRR1647121.fastq	SRP049645
SRR1647122.fastq	SRP049645
SRR1647123.fastq	SRP049645
SRR1647124.fastq	SRP049645
SRR1647125.fastq	SRP049645
SRR1647126.fastq	SRP049645
SRR1647127.fastq	SRP049645
SRR1647128.fastq	SRP049645
SRR1647129.fastq	SRP049645
SRR1647130.fastq	SRP049645
SRR1647131.fastq	SRP049645
SRR1647132.fastq	SRP049645
SRR1647133.fastq	SRP049645
SRR1647134.fastq	SRP049645
SRR1647135.fastq	SRP049645
SRR1647136.fastq	SRP049645
SRR1647137.fastq	SRP049645
SRR1647138.fastq	SRP049645
SRR1647139.fastq	SRP049645
SRR1647140.fastq	SRP049645
SRR1647141.fastq	SRP049645
SRR1647142.fastq	SRP049645
SRR1647143.fastq	SRP049645
SRR1647144.fastq	SRP049645
SRR1647145.fastq	SRP049645
SRR1647146.fastq	SRP049645
SRR1647147.fastq	SRP049645
SRR1647148.fastq	SRP049645
SRR1647149.fastq	SRP049645
SRR1647150.fastq	SRP049645
SRR1647151.fastq	SRP049645
SRR1647152.fastq	SRP049645
SRR1647153.fastq	SRP049645
SRR1647154.fastq	SRP049645
SRR1647155.fastq	SRP049645
SRR1647156.fastq	SRP049645
SRR1647157.fastq	SRP049645
SRR1647158.fastq	SRP049645
SRR1647159.fastq	SRP049645
SRR1647160.fastq	SRP049645
SRR1647161.fastq	SRP049645
SRR1647162.fastq	SRP049645
SRR1647163.fastq	SRP049645
SRR1647164.fastq	SRP049645
SRR1647165.fastq	SRP049645
SRR1647166.fastq	SRP049645
SRR1647167.fastq	SRP049645
SRR1647168.fastq	SRP049645
SRR1647169.fastq	SRP049645
SRR1647170.fastq	SRP049645
SRR1647171.fastq	SRP049645
SRR1647172.fastq	SRP049645
SRR1647173.fastq	SRP049645
SRR1647174.fastq	SRP049645
SRR1647175.fastq	SRP049645
SRR1647176.fastq	SRP049645
SRR1647177.fastq	SRP049645
SRR1647178.fastq	SRP049645
SRR1647179.fastq	SRP049645
SRR1647180.fastq	SRP049645
SRR1647181.fastq	SRP049645
SRR1647182.fastq	SRP049645
SRR1647183.fastq	SRP049645
SRR1647184.fastq	SRP049645
SRR1647185.fastq	SRP049645
SRR1647186.fastq	SRP049645
SRR1647187.fastq	SRP049645
SRR1647188.fastq	SRP049645
SRR1647189.fastq	SRP049645
SRR1647190.fastq	SRP049645
SRR1647191.fastq	SRP049645
SRR1647192.fastq	SRP049645
SRR1647193.fastq	SRP049645
SRR1647194.fastq	SRP049645
SRR1647195.fastq	SRP049645
SRR1647196.fastq	SRP049645
SRR1647197.fastq	SRP049645
SRR1647198.fastq	SRP049645
SRR1647199.fastq	SRP049645
SRR1647200.fastq	SRP049645
SRR1647201.fastq	SRP049645
SRR1647202.fastq	SRP049645
SRR1647203.fastq	SRP049645
SRR1647204.fastq	SRP049645
SRR1647205.fastq	SRP049645
SRR1647206.fastq	SRP049645
SRR1647207.fastq	SRP049645
SRR1647208.fastq	SRP049645
SRR1647209.fastq	SRP049645
SRR1647210.fastq	SRP049645
SRR1647211.fastq	SRP049645
SRR1647212.fastq	SRP049645
SRR1647213.fastq	SRP049645
SRR1647214.fastq	SRP049645
SRR1647215.fastq	SRP049645
SRR1647216.fastq	SRP049645
SRR1647217.fastq	SRP049645
SRR1647218.fastq	SRP049645
SRR1647219.fastq	SRP049645
SRR1647220.fastq	SRP049645
SRR1647221.fastq	SRP049645
SRR1647222.fastq	SRP049645
SRR1647223.fastq	SRP049645
SRR1647224.fastq	SRP049645
SRR1647225.fastq	SRP049645
SRR1647226.fastq	SRP049645
SRR1647227.fastq	SRP049645
SRR1647228.fastq	SRP049645
SRR1647229.fastq	SRP049645
SRR1647230.fastq	SRP049645
SRR1647231.fastq	SRP049645
SRR1647232.fastq	SRP049645
SRR1647233.fastq	SRP049645
SRR1647234.fastq	SRP049645
SRR1647235.fastq	SRP049645
SRR1647236.fastq	SRP049645
SRR1647237.fastq	SRP049645
SRR1647238.fastq	SRP049645
SRR1647239.fastq	SRP049645
SRR1647240.fastq	SRP049645
SRR1647241.fastq	SRP049645
SRR1647242.fastq	SRP049645
SRR1647243.fastq	SRP049645
SRR1647244.fastq	SRP049645
SRR1647245.fastq	SRP049645
SRR1647246.fastq	SRP049645
SRR1647247.fastq	SRP049645
SRR1647248.fastq	SRP049645
SRR1647249.fastq	SRP049645
SRR1647250.fastq	SRP049645
SRR1647251.fastq	SRP049645
SRR1647252.fastq	SRP049645
SRR1647253.fastq	SRP049645
SRR1647254.fastq	SRP049645
SRR1647255.fastq	SRP049645
SRR1647256.fastq	SRP049645
SRR1647257.fastq	SRP049645
SRR1647258.fastq	SRP049645
SRR1647259.fastq	SRP049645
SRR1647260.fastq	SRP049645
SRR1647261.fastq	SRP049645
SRR1647262.fastq	SRP049645
SRR1647263.fastq	SRP049645
SRR1647264.fastq	SRP049645
SRR1647265.fastq	SRP049645
SRR1647266.fastq	SRP049645
SRR1647267.fastq	SRP049645
SRR1647268.fastq	SRP049645
SRR1647269.fastq	SRP049645
SRR1647270.fastq	SRP049645
SRR1647271.fastq	SRP049645
SRR1647272.fastq	SRP049645
SRR1647273.fastq	SRP049645
SRR1647274.fastq	SRP049645
SRR1647275.fastq	SRP049645
SRR1647276.fastq	SRP049645
SRR1647277.fastq	SRP049645
SRR1647278.fastq	SRP049645
SRR1647279.fastq	SRP049645
SRR1647280.fastq	SRP049645
SRR1647281.fastq	SRP049645
SRR1647282.fastq	SRP049645
SRR1647283.fastq	SRP049645
SRR1647284.fastq	SRP049645
SRR1647285.fastq	SRP049645
SRR1647286.fastq	SRP049645
SRR1647287.fastq	SRP049645
SRR1647288.fastq	SRP049645
SRR1647289.fastq	SRP049645
SRR1647290.fastq	SRP049645
SRR1647291.fastq	SRP049645
SRR1647292.fastq	SRP049645
SRR1647293.fastq	SRP049645
SRR1647294.fastq	SRP049645
SRR1647295.fastq	SRP049645
SRR1647296.fastq	SRP049645
SRR1647297.fastq	SRP049645
SRR1647298.fastq	SRP049645
SRR1647299.fastq	SRP049645
SRR1647300.fastq	SRP049645
SRR1647301.fastq	SRP049645
SRR1647302.fastq	SRP049645
SRR1647303.fastq	SRP049645
SRR1647304.fastq	SRP049645
SRR1647305.fastq	SRP049645
SRR1647306.fastq	SRP049645
SRR1647307.fastq	SRP049645
SRR1647308.fastq	SRP049645
SRR1647309.fastq	SRP049645
SRR1647310.fastq	SRP049645
SRR1647311.fastq	SRP049645
SRR1647312.fastq	SRP049645
SRR1647313.fastq	SRP049645
SRR1647314.fastq	SRP049645
SRR1647315.fastq	SRP049645
SRR1647316.fastq	SRP049645
SRR1647317.fastq	SRP049645
SRR1647318.fastq	SRP049645
SRR1647319.fastq	SRP049645
SRR1647320.fastq	SRP049645
SRR1647321.fastq	SRP049645
SRR1647322.fastq	SRP049645
SRR1647323.fastq	SRP049645
SRR1647325.fastq	SRP049645
SRR1647326.fastq	SRP049645
SRR1647327.fastq	SRP049645
SRR1647328.fastq	SRP049645
SRR1647329.fastq	SRP049645
SRR1647330.fastq	SRP049645
SRR1647331.fastq	SRP049645
SRR1647332.fastq	SRP049645
SRR1647333.fastq	SRP049645
SRR1647334.fastq	SRP049645
SRR1647335.fastq	SRP049645
SRR1647336.fastq	SRP049645
SRR1647337.fastq	SRP049645
SRR1647338.fastq	SRP049645
SRR1647339.fastq	SRP049645
SRR1647340.fastq	SRP049645
SRR1647341.fastq	SRP049645
SRR1647342.fastq	SRP049645
SRR1647343.fastq	SRP049645
SRR1647344.fastq	SRP049645
SRR1647345.fastq	SRP049645
SRR1647346.fastq	SRP049645
SRR1647347.fastq	SRP049645
SRR1647348.fastq	SRP049645
SRR1647349.fastq	SRP049645
SRR1647350.fastq	SRP049645
SRR1647351.fastq	SRP049645
SRR1647352.fastq	SRP049645
SRR1647353.fastq	SRP049645
SRR1647354.fastq	SRP049645
SRR1647355.fastq	SRP049645
SRR1647356.fastq	SRP049645
SRR1647357.fastq	SRP049645
SRR1647358.fastq	SRP049645
SRR1647359.fastq	SRP049645
SRR1647360.fastq	SRP049645
SRR1647361.fastq	SRP049645
SRR1647362.fastq	SRP049645
SRR1647363.fastq	SRP049645
SRR1647364.fastq	SRP049645
SRR1647365.fastq	SRP049645
SRR1647366.fastq	SRP049645
SRR1647367.fastq	SRP049645
SRR1647368.fastq	SRP049645
SRR1647369.fastq	SRP049645
SRR1647370.fastq	SRP049645
SRR1647371.fastq	SRP049645
SRR1647372.fastq	SRP049645
SRR1647373.fastq	SRP049645
SRR1647374.fastq	SRP049645
SRR1647375.fastq	SRP049645
SRR1647376.fastq	SRP049645
SRR1647377.fastq	SRP049645
SRR1647378.fastq	SRP049645
SRR1647379.fastq	SRP049645
SRR1647380.fastq	SRP049645
SRR1647381.fastq	SRP049645
SRR1647382.fastq	SRP049645
SRR1647383.fastq	SRP049645
SRR1647384.fastq	SRP049645
SRR1647385.fastq	SRP049645
SRR1647386.fastq	SRP049645
SRR1647387.fastq	SRP049645
SRR1647388.fastq	SRP049645
SRR1647389.fastq	SRP049645
SRR1647390.fastq	SRP049645
SRR1647391.fastq	SRP049645
SRR1647392.fastq	SRP049645
SRR1647393.fastq	SRP049645
SRR1647394.fastq	SRP049645
SRR1647395.fastq	SRP049645
SRR1647396.fastq	SRP049645
SRR1647397.fastq	SRP049645
SRR1647398.fastq	SRP049645
SRR1647399.fastq	SRP049645
SRR1647400.fastq	SRP049645
SRR1647401.fastq	SRP049645
SRR1647402.fastq	SRP049645
SRR1647403.fastq	SRP049645
SRR1647404.fastq	SRP049645
SRR1647405.fastq	SRP049645
SRR1647406.fastq	SRP049645
SRR1647407.fastq	SRP049645
SRR1647408.fastq	SRP049645
SRR1647409.fastq	SRP049645
SRR1647410.fastq	SRP049645
SRR1647411.fastq	SRP049645
SRR1647412.fastq	SRP049645
SRR1647413.fastq	SRP049645
SRR1647414.fastq	SRP049645
SRR1647415.fastq	SRP049645
SRR1647416.fastq	SRP049645
SRR1647417.fastq	SRP049645
SRR1647418.fastq	SRP049645
SRR1647419.fastq	SRP049645
SRR1647420.fastq	SRP049645
SRR1647421.fastq	SRP049645
SRR1647422.fastq	SRP049645
SRR1647423.fastq	SRP049645
SRR1647424.fastq	SRP049645
SRR1647425.fastq	SRP049645
SRR1647426.fastq	SRP049645
SRR1647427.fastq	SRP049645
SRR1647428.fastq	SRP049645
SRR1647429.fastq	SRP049645
SRR1647430.fastq	SRP049645
SRR1647431.fastq	SRP049645
SRR1647432.fastq	SRP049645
SRR1647433.fastq	SRP049645
SRR1647434.fastq	SRP049645
SRR1647435.fastq	SRP049645
SRR1647436.fastq	SRP049645
SRR1647437.fastq	SRP049645
SRR1647438.fastq	SRP049645
SRR1647439.fastq	SRP049645
SRR1647440.fastq	SRP049645
SRR1647441.fastq	SRP049645
SRR1647442.fastq	SRP049645
SRR1647443.fastq	SRP049645
SRR1647444.fastq	SRP049645
SRR1647445.fastq	SRP049645
SRR1647446.fastq	SRP049645
SRR1647447.fastq	SRP049645
SRR1647448.fastq	SRP049645
SRR1647449.fastq	SRP049645
SRR1647450.fastq	SRP049645
SRR1647451.fastq	SRP049645
SRR1647452.fastq	SRP049645
SRR1647453.fastq	SRP049645
SRR1647454.fastq	SRP049645
SRR1647455.fastq	SRP049645
SRR1647456.fastq	SRP049645
SRR1647457.fastq	SRP049645
SRR1647458.fastq	SRP049645
SRR1647459.fastq	SRP049645
SRR1647460.fastq	SRP049645
SRR1647461.fastq	SRP049645
SRR1647462.fastq	SRP049645
SRR1647463.fastq	SRP049645
SRR1647464.fastq	SRP049645
SRR1647465.fastq	SRP049645
SRR1647466.fastq	SRP049645
SRR1647467.fastq	SRP049645
SRR1647468.fastq	SRP049645
SRR1647469.fastq	SRP049645
SRR1647470.fastq	SRP049645
SRR1647471.fastq	SRP049645
SRR1647472.fastq	SRP049645
SRR1647473.fastq	SRP049645
SRR1647474.fastq	SRP049645
SRR1647475.fastq	SRP049645
SRR1647476.fastq	SRP049645
SRR1647477.fastq	SRP049645
SRR1647478.fastq	SRP049645
SRR1647479.fastq	SRP049645
SRR1647480.fastq	SRP049645
SRR1647481.fastq	SRP049645
SRR1647482.fastq	SRP049645
SRR1647483.fastq	SRP049645
SRR1647484.fastq	SRP049645
SRR1647485.fastq	SRP049645
SRR1647486.fastq	SRP049645
SRR1647487.fastq	SRP049645
SRR1647488.fastq	SRP049645
SRR1647489.fastq	SRP049645
SRR1647490.fastq	SRP049645
SRR1647491.fastq	SRP049645
SRR1647492.fastq	SRP049645
SRR1647493.fastq	SRP049645
SRR1647494.fastq	SRP049645
SRR1647495.fastq	SRP049645
SRR1647496.fastq	SRP049645
SRR1647497.fastq	SRP049645
SRR1647498.fastq	SRP049645
SRR1647499.fastq	SRP049645
SRR1647500.fastq	SRP049645
SRR1647501.fastq	SRP049645
SRR1647502.fastq	SRP049645
SRR1647503.fastq	SRP049645
SRR1647504.fastq	SRP049645
SRR1647505.fastq	SRP049645
SRR1647506.fastq	SRP049645
SRR1647507.fastq	SRP049645
SRR1647508.fastq	SRP049645
SRR1647509.fastq	SRP049645
SRR1647510.fastq	SRP049645
SRR1647511.fastq	SRP049645
SRR1647512.fastq	SRP049645
SRR1647513.fastq	SRP049645
SRR1647514.fastq	SRP049645
SRR1647515.fastq	SRP049645
SRR1647516.fastq	SRP049645
SRR1647517.fastq	SRP049645
SRR1647518.fastq	SRP049645
SRR1647519.fastq	SRP049645
SRR1647520.fastq	SRP049645
SRR1647521.fastq	SRP049645
SRR1647522.fastq	SRP049645
SRR1647523.fastq	SRP049645
SRR1647524.fastq	SRP049645
SRR1647525.fastq	SRP049645
SRR1647526.fastq	SRP049645
SRR1647527.fastq	SRP049645
SRR1647528.fastq	SRP049645
SRR1647529.fastq	SRP049645
SRR1647530.fastq	SRP049645
SRR1647531.fastq	SRP049645
SRR1647532.fastq	SRP049645
SRR1647533.fastq	SRP049645
SRR1647534.fastq	SRP049645
SRR1647535.fastq	SRP049645
SRR1647536.fastq	SRP049645
SRR1647537.fastq	SRP049645
SRR1647538.fastq	SRP049645
SRR1647539.fastq	SRP049645
SRR1647540.fastq	SRP049645
SRR1647541.fastq	SRP049645
SRR1647542.fastq	SRP049645
SRR1647543.fastq	SRP049645
SRR1647544.fastq	SRP049645
SRR1647545.fastq	SRP049645
SRR1647546.fastq	SRP049645
SRR1647547.fastq	SRP049645
SRR1647548.fastq	SRP049645
SRR1647549.fastq	SRP049645
SRR1647550.fastq	SRP049645
SRR1647551.fastq	SRP049645
SRR1647552.fastq	SRP049645
SRR1647553.fastq	SRP049645
SRR1647554.fastq	SRP049645
SRR1647555.fastq	SRP049645
SRR1647556.fastq	SRP049645
SRR1647557.fastq	SRP049645
SRR1647558.fastq	SRP049645
SRR1647559.fastq	SRP049645
SRR1647560.fastq	SRP049645
SRR1647561.fastq	SRP049645
SRR1647562.fastq	SRP049645
SRR1647563.fastq	SRP049645
SRR1647564.fastq	SRP049645
SRR1647565.fastq	SRP049645
SRR1647566.fastq	SRP049645
SRR1647567.fastq	SRP049645
SRR1647568.fastq	SRP049645
SRR1647569.fastq	SRP049645
SRR1647570.fastq	SRP049645
SRR1647571.fastq	SRP049645
SRR1647572.fastq	SRP049645
SRR1647573.fastq	SRP049645
SRR1647574.fastq	SRP049645
SRR1647575.fastq	SRP049645
SRR1647576.fastq	SRP049645
SRR1647577.fastq	SRP049645
SRR1647578.fastq	SRP049645
SRR1647579.fastq	SRP049645
SRR1647580.fastq	SRP049645
SRR1647581.fastq	SRP049645
SRR1647582.fastq	SRP049645
SRR1647583.fastq	SRP049645
SRR1647584.fastq	SRP049645
SRR1647585.fastq	SRP049645
SRR1647586.fastq	SRP049645
SRR1647587.fastq	SRP049645
SRR1647588.fastq	SRP049645
SRR1647589.fastq	SRP049645
SRR1647590.fastq	SRP049645
SRR1647591.fastq	SRP049645
SRR1647592.fastq	SRP049645
SRR1647593.fastq	SRP049645
SRR1647594.fastq	SRP049645
SRR1647595.fastq	SRP049645
SRR1647596.fastq	SRP049645
SRR1647597.fastq	SRP049645
SRR1647598.fastq	SRP049645
SRR1647599.fastq	SRP049645
SRR1647600.fastq	SRP049645
SRR1647601.fastq	SRP049645
SRR1647602.fastq	SRP049645
SRR1647607.fastq	SRP049645
SRR1647616.fastq	SRP049645
SRR1647619.fastq	SRP049645
SRR1647627.fastq	SRP049645
SRR1647629.fastq	SRP049645

## Sheet: HMP RA SRR codes
SRR059924.fastq	SRP002163
SRR059925.fastq	SRP002163
SRR061277.fastq	SRP002163
SRR061288.fastq	SRP002163
SRR061309.fastq	SRP002163
SRR061336.fastq	SRP002163
SRR061351.fastq	SRP002163
SRR061361.fastq	SRP002163
SRR061369.fastq	SRP002163
SRR061376.fastq	SRP002163
SRR061393.fastq	SRP002163
SRR061398.fastq	SRP002163
SRR061401.fastq	SRP002163
SRR061405.fastq	SRP002163
SRR061415.fastq	SRP002163
SRR061423.fastq	SRP002163
SRR061430.fastq	SRP002163
SRR061466.fastq	SRP002163
SRR061469.fastq	SRP002163
SRR061921.fastq	SRP002163
SRR061922.fastq	SRP002163
SRR061923.fastq	SRP002163
SRR061924.fastq	SRP002163
SRR061925.fastq	SRP002163
SRR061926.fastq	SRP002163
SRR061927.fastq	SRP002163
SRR061928.fastq	SRP002163
SRR061947.fastq	SRP002163
SRR061948.fastq	SRP002163
SRR061990.fastq	SRP002163
SRR061995.fastq	SRP002163
SRR061996.fastq	SRP002163
SRR062005.fastq	SRP002163
SRR062006.fastq	SRP002163
SRR062015.fastq	SRP002163
SRR062016.fastq	SRP002163
SRR062017.fastq	SRP002163
SRR062018.fastq	SRP002163
SRR062019.fastq	SRP002163
SRR062020.fastq	SRP002163
SRR062021.fastq	SRP002163
SRR062022.fastq	SRP002163
SRR062060.fastq	SRP002163
SRR062061.fastq	SRP002163
SRR062090.fastq	SRP002163
SRR062108.fastq	SRP002163
SRR062345.fastq	SRP002163
SRR062397.fastq	SRP002163
SRR062408.fastq	SRP002163
SRR062412.fastq	SRP002163
SRR062437.fastq	SRP002163
SRR062438.fastq	SRP002163
SRR062492.fastq	SRP002163
SRR062513.fastq	SRP002163
SRR062514.fastq	SRP002163
SRR063917.fastq	SRP002163
SRR346688.fastq	SRP002163
SRR346702.fastq	SRP002163
SRR346713.fastq	SRP002163
SRR346715.fastq	SRP002163
SRR346716.fastq	SRP002163
SRR353625.fastq	SRP002163
